# Supplementary material for: Drosophila Males Differentially Express Small Proteins Regulating Stem Cell Division Frequency in Response to Mating
Source: J Dev Biol. 2025 Jun 23;13(3):21. doi: 10.3390/jdb13030021 (PMC12286032; doi:10.3390/jdb13030021)
Supplement: Supplementary file 1 [file jdb-13-00021-s001.zip]

Archive with 3 entries (3 files):
- jdb-3590220 - Supplementary Data.pdf
- Table S1.xlsx
- Table S2.xlsx
