# Supplementary material for: Drosophila Males Differentially Express Small Proteins Regulating Stem Cell Division Frequency in Response to Mating
Source: J Dev Biol. 2025 Jun 23;13(3):21. doi: 10.3390/jdb13030021 (PMC12286032; doi:10.3390/jdb13030021)
Supplement: Supplementary file 1 [file jdb-13-00021-s001.zip › Table S1.xlsx]

## Sheet: Sheet1
test_id	gene_id	gene	locus	sample_1	sample_2	status	value_1	value_2	log2(fold_change)	test_stat	p_value	q_value	significant
XLOC_014077	XLOC_014077	-	Uextra:8146027-8146285	OR	ORm	OK	5.23049	0	#NAME?	nan	5e-05	0.00163771	yes
XLOC_014123	XLOC_014123	-	Uextra:23120116-23120410	OR	ORm	OK	2.79992	0	#NAME?	nan	5e-05	0.00163771	yes
XLOC_014055	XLOC_014055	-	Uextra:4308781-4344816	OR	ORm	OK	0	1.61782	inf	nan	5e-05	0.00163771	yes
XLOC_013595	XLOC_013595	-	U:5292431-5292878	OR	ORm	OK	213.706	344.278	0.687948	6.87977	5e-05	0.00163771	yes
XLOC_013782	XLOC_013782	-	U:5299007-5303772	OR	ORm	OK	1247.01	379.088	-1.71787	-14.202	5e-05	0.00163771	yes
XLOC_005695	XLOC_005695	Acp53C14a	2R:12635338-12636095	OR	ORm	OK	27.8997	75.1714	1.42993	3.81981	5e-05	0.00163771	yes
XLOC_005696	XLOC_005696	Acp53C14b	2R:12636319-12636965	OR	ORm	OK	17.8843	52.145	1.54383	3.52966	5e-05	0.00163771	yes
XLOC_005697	XLOC_005697	Acp53Ea	2R:12637307-12637840	OR	ORm	OK	23.6375	82.5711	1.80456	7.92555	5e-05	0.00163771	yes
XLOC_004102	XLOC_004102	Acp54A1	2R:13020949-13021255	OR	ORm	OK	365.601	1473.24	2.01065	19.2903	5e-05	0.00163771	yes
XLOC_009340	XLOC_009340	Acp76A	3L:19043856-19045126	OR	ORm	OK	1.71765	12.8624	2.90465	5.3998	5e-05	0.00163771	yes
XLOC_011237	XLOC_011237	Acp98AB	3R:23520604-23520773	OR	ORm	OK	832.854	404.571	-1.04167	-32.2963	5e-05	0.00163771	yes
XLOC_008046	XLOC_008046	AGO3	3L:23547692-23682740	OR	ORm	OK	76.3181	52.3033	-0.545122	-3.19483	5e-05	0.00163771	yes
XLOC_011901	XLOC_011901	alphaTub85E	3R:5556942-5558972	OR	ORm	OK	18.8483	34.6962	0.880343	3.66103	5e-05	0.00163771	yes
XLOC_011392	XLOC_011392	Anp	3R:26035063-26036104	OR	ORm	OK	216.183	1097.31	2.34364	7.36642	5e-05	0.00163771	yes
XLOC_005515	XLOC_005515	Arc1	2R:10245421-10249285	OR	ORm	OK	13.788	22.9376	0.734298	2.94768	5e-05	0.00163771	yes
XLOC_000344	XLOC_000344	BG642163	2L:4641295-4642872	OR	ORm	OK	1.97559	5.6964	1.52777	2.70998	5e-05	0.00163771	yes
XLOC_010421	XLOC_010421	CG12784	3R:11588836-11589286	OR	ORm	OK	109.622	170.925	0.640825	4.47537	5e-05	0.00163771	yes
XLOC_000803	XLOC_000803	CG17097	2L:10646414-10650152	OR	ORm	OK	4.64654	11.9269	1.35999	4.14342	5e-05	0.00163771	yes
XLOC_001789	XLOC_001789	CG17242	2L:2268105-2269140	OR	ORm	OK	5.59202	25.2261	2.17348	4.69758	5e-05	0.00163771	yes
XLOC_015067	XLOC_015067	CG18258	X:17106339-17108010	OR	ORm	OK	0.982088	5.2268	2.412	4.685	5e-05	0.00163771	yes
XLOC_000802	XLOC_000802	CG18284	2L:10643970-10645891	OR	ORm	OK	1.57041	6.06909	1.95034	3.4785	5e-05	0.00163771	yes
XLOC_000801	XLOC_000801	CG31872	2L:10639930-10643539	OR	ORm	OK	2.35121	7.527	1.67867	4.18304	5e-05	0.00163771	yes
XLOC_009607	XLOC_009607	CG32350	3L:23140755-23143768	OR	ORm	OK	6.71146	2.95022	-1.1858	-3.55461	5e-05	0.00163771	yes
XLOC_008036	XLOC_008036	CG33217	3L:23119111-23126438	OR	ORm	OK	30.9008	17.4761	-0.822259	-3.80858	5e-05	0.00163771	yes
XLOC_012685	XLOC_012685	CG34034	3R:17564066-17564832	OR	ORm	OK	9.27941	65.3273	2.81558	9.71166	5e-05	0.00163771	yes
XLOC_002748	XLOC_002748	CG34168	2L:16134708-16136242	OR	ORm	OK	2108.16	2842.3	0.431074	4.00878	5e-05	0.00163771	yes
XLOC_005381	XLOC_005381	CG42782	2R:8306618-8306900	OR	ORm	OK	52.3387	186.137	1.83041	12.5165	5e-05	0.00163771	yes
XLOC_009930	XLOC_009930	CG43061	3R:3866969-3881692	OR	ORm	OK	21.9576	85.4641	1.9606	3.84026	5e-05	0.00163771	yes
XLOC_004133	XLOC_004133	CG4847	2R:13399017-13401360	OR	ORm	OK	3.94136	8.48722	1.1066	2.37311	5e-05	0.00163771	yes
XLOC_015068	XLOC_015068	CG5162	X:17109336-17111419	OR	ORm	OK	6.30013	17.9637	1.51163	3.47268	5e-05	0.00163771	yes
XLOC_007252	XLOC_007252	chrb	3L:11480649-11492155	OR	ORm	OK	16.3741	11.8001	-0.472615	-2.33206	5e-05	0.00163771	yes
XLOC_013570	XLOC_013570	CR41608	U:4447507-4448419	OR	ORm	OK	37.161	17.6239	-1.07625	-5.05576	5e-05	0.00163771	yes
XLOC_008970	XLOC_008970	CR43912	3L:13283693-13284870	OR	ORm	OK	3.3967	18.517	2.44665	3.80224	5e-05	0.00163771	yes
XLOC_004104	XLOC_004104	CR44391	2R:13023099-13023830	OR	ORm	OK	6.82975	41.4362	2.60099	8.06345	5e-05	0.00163771	yes
XLOC_001231	XLOC_001231	CR45357	2L:16998682-16998941	OR	ORm	OK	3.63374	0	#NAME?	nan	5e-05	0.00163771	yes
XLOC_013199	XLOC_013199	Dup99B	3R:25540789-25541099	OR	ORm	OK	172.701	930.388	2.42956	7.1343	5e-05	0.00163771	yes
XLOC_007309	XLOC_007309	Est-6,Est-P	3L:12181710-12192604	OR	ORm	OK	7.05223	35.0998	2.31531	3.3947	5e-05	0.00163771	yes
XLOC_002301	XLOC_002301	lectin-30A	2L:9254075-9254854	OR	ORm	OK	1.83827	6.76465	1.87967	3.74637	5e-05	0.00163771	yes
XLOC_008065	XLOC_008065	mRpS5	3L:24530317-24543545	OR	ORm	OK	48.7652	27.9949	-0.80069	-3.90301	5e-05	0.00163771	yes
XLOC_007975	XLOC_007975	msopa	3L:22075819-22076467	OR	ORm	OK	6.71826	22.6483	1.75324	5.10073	5e-05	0.00163771	yes
XLOC_005565	XLOC_005565	Obp51a	2R:10898900-10929639	OR	ORm	OK	27.12	107.15	1.9822	6.56566	5e-05	0.00163771	yes
XLOC_011344	XLOC_011344	Obp99a,ppk30	3R:25494870-25498056	OR	ORm	OK	296.162	406.979	0.458569	2.06485	5e-05	0.00163771	yes
XLOC_006482	XLOC_006482	Sfp60F	2R:21059767-21060218	OR	ORm	OK	5.5217	0	#NAME?	nan	5e-05	0.00163771	yes
XLOC_012682	XLOC_012682	Sfp93F	3R:17561630-17562018	OR	ORm	OK	26.0651	76.6946	1.557	7.81105	5e-05	0.00163771	yes
XLOC_002232	XLOC_002232	Spn28F	2L:8240413-8241800	OR	ORm	OK	5.59748	14.9619	1.41844	4.1902	5e-05	0.00163771	yes
XLOC_003051	XLOC_003051	Spn38F	2L:20836620-20837985	OR	ORm	OK	4.23423	17.0393	2.00869	4.71996	5e-05	0.00163771	yes
XLOC_007839	XLOC_007839	Spn77Bb	3L:20314051-20315458	OR	ORm	OK	9.13122	49.1687	2.42886	8.38275	5e-05	0.00163771	yes
XLOC_002881	XLOC_002881	Acp36DE	2L:18320101-18393441	OR	ORm	OK	15.2037	28.5343	0.908273	2.47873	0.0001	0.0030598	yes
XLOC_008493	XLOC_008493	BG642312,CG13299,CG42714	3L:6224904-6227276	OR	ORm	OK	106.821	49.0053	-1.12419	-2.67912	0.0001	0.0030598	yes
XLOC_013509	XLOC_013509	Cals	4:1109423-1144008	OR	ORm	OK	56.8822	41.4187	-0.457694	-2.63238	0.0001	0.0030598	yes
XLOC_003803	XLOC_003803	Cap-G	2R:9020646-9030325	OR	ORm	OK	14.0916	19.6629	0.480634	2.05001	0.0001	0.0030598	yes
XLOC_000345	XLOC_000345	CG15635	2L:4642971-4646562	OR	ORm	OK	0.375064	1.23077	1.71436	2.6534	0.0001	0.0030598	yes
XLOC_013085	XLOC_013085	CG43139,CG5402	3R:23327087-23330049	OR	ORm	OK	9.61493	20.8694	1.11804	3.23814	0.0001	0.0030598	yes
XLOC_007150	XLOC_007150	CG43897	3L:9806946-9827445	OR	ORm	OK	10.2008	6.49891	-0.650411	-2.14304	0.0001	0.0030598	yes
XLOC_013680	XLOC_013680	CR40712	U:9400404-9400910	OR	ORm	OK	1992.68	2672.83	0.423653	3.67062	0.0001	0.0030598	yes
XLOC_007974	XLOC_007974	Sfp79B	3L:22073421-22073654	OR	ORm	OK	11.2543	59.7709	2.40897	13.754	0.0001	0.0030598	yes
XLOC_003212	XLOC_003212	Stlk	2R:434182-452787	OR	ORm	OK	54.5634	38.5636	-0.500695	-2.49761	0.00015	0.0043694	yes
XLOC_008619	XLOC_008619	CG43886	3L:8152460-8152874	OR	ORm	OK	52.6244	25.0905	-1.06859	-5.93653	0.0002	0.00553322	yes
XLOC_004476	XLOC_004476	CG9406	2R:17029872-17030766	OR	ORm	OK	82.6042	117.871	0.512928	2.99665	0.0002	0.00553322	yes
XLOC_011909	XLOC_011909	MtnA	3R:5609128-5610269	OR	ORm	OK	1656.58	2195.3	0.406212	2.05597	0.0002	0.00553322	yes
XLOC_004832	XLOC_004832	RpL38	2R:402892-403963	OR	ORm	OK	2098.25	1589.7	-0.40043	-2.1956	0.00025	0.00669879	yes
XLOC_012396	XLOC_012396	CG18213	3R:12862115-12866031	OR	ORm	OK	23.6943	16.7274	-0.502328	-2.43601	0.0003	0.00783671	yes
XLOC_004827	XLOC_004827	CG40127	2R:74339-75632	OR	ORm	OK	279.862	202.706	-0.465329	-2.24505	0.0003	0.00783671	yes
XLOC_005660	XLOC_005660	CG7755	2R:12169134-12170451	OR	ORm	OK	77.682	104.073	0.421949	2.25545	0.0003	0.00783671	yes
XLOC_004423	XLOC_004423	CG18067	2R:16421749-16423340	OR	ORm	OK	16.33	27.1433	0.733071	2.06564	0.00035	0.00887746	yes
XLOC_013821	XLOC_013821	CR40611	U:7444699-7445787	OR	ORm	OK	5.79289	2.16712	-1.4185	-4.02881	0.00035	0.00887746	yes
XLOC_013865	XLOC_013865	CR40685	U:9460668-9461792	OR	ORm	OK	48.2195	32.5141	-0.56855	-3.1531	0.00035	0.00887746	yes
XLOC_012984	XLOC_012984	Sfp96F	3R:21655782-21655950	OR	ORm	OK	192.813	33.6917	-2.51673	-41.0445	0.00035	0.00887746	yes
XLOC_001406	XLOC_001406	CG16772	2L:19962678-19963844	OR	ORm	OK	2.13544	4.78678	1.16452	1.88311	0.0005	0.0119165	yes
XLOC_004535	XLOC_004535	CG34204	2R:17683899-17684446	OR	ORm	OK	112.798	163.184	0.532754	2.30634	0.0005	0.0119165	yes
XLOC_008726	XLOC_008726	CG6761	3L:9693616-9696695	OR	ORm	OK	47.3576	62.892	0.409281	1.89142	0.0005	0.0119165	yes
XLOC_010819	XLOC_010819	CG17843	3R:17739468-17741268	OR	ORm	OK	0.433596	1.52467	1.81407	2.57074	0.00055	0.0129574	yes
XLOC_015101	XLOC_015101	Dhc16F	X:17958515-17972505	OR	ORm	OK	6.90702	9.26724	0.424076	1.90009	0.00055	0.0129574	yes
XLOC_001212	XLOC_001212	Mhc	2L:16766565-16788766	OR	ORm	OK	8.03524	5.61225	-0.517762	-1.70696	0.0006	0.0139005	yes
XLOC_013398	XLOC_013398	Alg-2	3RHet:1894568-1899206	OR	ORm	OK	91.6536	68.1007	-0.428521	-2.31675	0.00065	0.0148283	yes
XLOC_012450	XLOC_012450	Atg8b	3R:13550145-13550766	OR	ORm	OK	243.561	322.301	0.404121	2.75931	0.00065	0.0148283	yes
XLOC_008774	XLOC_008774	CG42521	3L:10616096-10617118	OR	ORm	OK	9.6227	3.6447	-1.40064	-1.90288	0.00065	0.0148283	yes
XLOC_008804	XLOC_008804	CG34012	3L:11101919-11102605	OR	ORm	OK	74.3782	107.604	0.532774	3.06808	0.00075	0.0166743	yes
XLOC_003139	XLOC_003139	Df31	2L:21626308-21629932	OR	ORm	OK	111.294	85.1656	-0.386033	-2.15863	0.00075	0.0166743	yes
XLOC_005662	XLOC_005662	CG30099,CG30324	2R:12175067-12179768	OR	ORm	OK	272.82	361.104	0.404462	2.54043	0.0008	0.0175831	yes
XLOC_003227	XLOC_003227	Atf6	2R:1032146-1042261	OR	ORm	OK	9.24284	5.93522	-0.639033	-2.26748	0.00085	0.0184409	yes
XLOC_013576	XLOC_013576	-	U:4621168-4622057	OR	ORm	OK	7.27328	3.24736	-1.16334	-3.0098	0.0009	0.0192579	yes
XLOC_016018	XLOC_016018	up	X:13487506-13496611	OR	ORm	OK	15.2376	10.2615	-0.570403	-1.58435	0.0009	0.0192579	yes
XLOC_010101	XLOC_010101	CG14687	3R:6618625-6619365	OR	ORm	OK	8.5695	4.18939	-1.03247	-2.56621	0.00095	0.0201176	yes
XLOC_013200	XLOC_013200	Obp99b	3R:25541975-25542618	OR	ORm	OK	1.50369	4.68744	1.64029	1.93775	0.00105	0.0217779	yes
XLOC_000245	XLOC_000245	CG33281	2L:3324236-3326637	OR	ORm	OK	12.4046	7.84106	-0.661758	-2.31176	0.00115	0.023335	yes
XLOC_007698	XLOC_007698	CG42393	3L:17944052-18057796	OR	ORm	OK	536.448	378.304	-0.503892	-2.18986	0.00115	0.023335	yes
XLOC_002047	XLOC_002047	CG9016	2L:5922875-5923653	OR	ORm	OK	594.258	753.723	0.342945	1.75111	0.0013	0.0257101	yes
XLOC_001974	XLOC_001974	hoe2	2L:4933046-4936450	OR	ORm	OK	3.69518	5.78468	0.646594	1.95188	0.0013	0.0257101	yes
XLOC_001695	XLOC_001695	CG15824	2L:877047-885189	OR	ORm	OK	20.904	26.8965	0.363637	1.68106	0.00135	0.0265627	yes
XLOC_013709	XLOC_013709	CR40743	U:10003810-10004340	OR	ORm	OK	10.4585	4.38297	-1.25469	-3.63861	0.00135	0.0265627	yes
XLOC_010761	XLOC_010761	Calx	3R:16803904-16841335	OR	ORm	OK	29.0342	37.1203	0.354455	1.69393	0.0014	0.0274148	yes
XLOC_000381	XLOC_000381	Cyp28d2,Msp300	2L:5100876-5209345	OR	ORm	OK	19.8279	26.9801	0.444363	1.46946	0.0014	0.0274148	yes
XLOC_007422	XLOC_007422	Hsc70-1	3L:13967160-13970883	OR	ORm	OK	39.8425	52.0144	0.384604	1.65354	0.00145	0.0282169	yes
XLOC_002042	XLOC_002042	Acp26Aa,Acp26Ab	2L:5892297-5893896	OR	ORm	OK	10.9959	24.1683	1.13614	3.16908	0.00155	0.0297739	yes
XLOC_013206	XLOC_013206	fig	3R:25591716-25625076	OR	ORm	OK	105.554	142.243	0.430367	1.99195	0.00155	0.0297739	yes
XLOC_015011	XLOC_015011	caz	X:16182842-16187553	OR	ORm	OK	101.439	79.47	-0.352134	-1.60431	0.0016	0.0305286	yes
XLOC_007248	XLOC_007248	CG7551	3L:11451589-11452725	OR	ORm	OK	44.7276	60.4926	0.435594	2.19057	0.00165	0.0312732	yes
XLOC_002817	XLOC_002817	CG34170	2L:17311467-17311820	OR	ORm	OK	203.204	287.569	0.50098	1.84559	0.0017	0.0319346	yes
XLOC_013781	XLOC_013781	-	U:5297042-5297779	OR	ORm	OK	0.693386	3.03578	2.13034	3.40025	0.00175	0.0326214	yes
XLOC_007241	XLOC_007241	CG11726	3L:11387789-11388773	OR	ORm	OK	63.2378	84.7623	0.422635	2.31789	0.00175	0.0326214	yes
XLOC_008662	XLOC_008662	Prm	3L:8725957-8738410	OR	ORm	OK	4.65958	3.05976	-0.606778	-1.60916	0.0018	0.0332977	yes
XLOC_014057	XLOC_014057	-	Uextra:4375677-4376583	OR	ORm	OK	7.62435	3.89696	-0.968265	-2.66757	0.00185	0.0339638	yes
XLOC_005790	XLOC_005790	Mapmodulin	2R:13753682-13759520	OR	ORm	OK	280.621	223.108	-0.330881	-1.9014	0.00185	0.0339638	yes
XLOC_005034	XLOC_005034	Obp44a	2R:4015079-4023448	OR	ORm	OK	1179.2	1564.1	0.407522	1.60867	0.00185	0.0339638	yes
XLOC_015454	XLOC_015454	trol	X:2364414-2439461	OR	ORm	OK	11.9995	15.5287	0.37196	1.65511	0.00185	0.0339638	yes
XLOC_012309	XLOC_012309	CG18519,CG18522	3R:11357722-11368136	OR	ORm	OK	16.6627	21.8088	0.388285	1.72013	0.00195	0.0354718	yes
XLOC_001973	XLOC_001973	hoe1	2L:4908580-4932384	OR	ORm	OK	4.60881	6.72532	0.545207	1.6727	0.002	0.0361905	yes
XLOC_008498	XLOC_008498	ImpL3	3L:6252204-6255794	OR	ORm	OK	4.94359	8.05191	0.703773	1.63723	0.002	0.0361905	yes
XLOC_013188	XLOC_013188	Trc8	3R:25320503-25329698	OR	ORm	OK	43.8925	55.8933	0.348702	1.67012	0.002	0.0361905	yes
XLOC_001609	XLOC_001609	CG31693	2L:22015189-22017334	OR	ORm	OK	32.6546	42.7154	0.38747	1.78579	0.0021	0.0376776	yes
XLOC_006637	XLOC_006637	CG13926	3L:1602826-1618158	OR	ORm	OK	96.4728	121.749	0.335718	1.69906	0.00215	0.0384274	yes
XLOC_002250	XLOC_002250	lectin-29Ca	2L:8393488-8394280	OR	ORm	OK	1.00931	3.3734	1.74084	2.81942	0.0022	0.0391608	yes
XLOC_010298	XLOC_010298	Act87E	3R:9251554-9254097	OR	ORm	OK	66.4707	84.5933	0.347825	1.55385	0.0023	0.0405772	yes
XLOC_003169	XLOC_003169	CG15219	2L:22104890-22105512	OR	ORm	OK	1705.05	2150.35	0.334755	1.88964	0.0024	0.0418681	yes
XLOC_005481	XLOC_005481	S-Lap7	2R:9657419-9675307	OR	ORm	OK	883.088	1133.84	0.36059	1.86612	0.0025	0.0432329	yes
XLOC_012541	XLOC_012541	CG3517	3R:15238410-15286033	OR	ORm	OK	205.359	257.796	0.32808	1.57272	0.0027	0.0456909	yes
XLOC_004409	XLOC_004409	CG16741	2R:16234545-16235094	OR	ORm	OK	107.92	144.711	0.423209	2.67031	0.00275	0.0463098	yes
XLOC_006555	XLOC_006555	RhoGEF3	3L:277436-305292	OR	ORm	OK	64.0618	80.3191	0.326278	1.65325	0.00275	0.0463098	yes
XLOC_000441	XLOC_000441	CG11034	2L:5805394-5809063	OR	ORm	OK	0.840997	0.324964	-1.37182	-1.68956	0.00285	0.0475539	yes
XLOC_007840	XLOC_007840	Spn77Bc	3L:20315476-20341155	OR	ORm	OK	8.61533	35.936	2.06045	2.36271	0.00285	0.0475539	yes
XLOC_012218	XLOC_012218	CG31533	3R:9980449-9983153	OR	ORm	OK	59.5674	75.073	0.333773	1.78543	0.00295	0.0488001	yes
XLOC_003020	XLOC_003020	CG10947	2L:20385292-20414800	OR	ORm	OK	30.9425	41.2764	0.415729	1.57597	0.003	0.0493656	yes
XLOC_002887	XLOC_002887	CR44903	2L:18517486-18531967	OR	ORm	OK	8.99143	16.0459	0.835587	1.85754	0.003	0.0493656	yes
XLOC_011815	XLOC_011815	CG45263	3R:4190049-4303365	OR	ORm	OK	18.498	23.9627	0.37342	1.70025	0.0031	0.0504788	no
XLOC_005536	XLOC_005536	CG12860	2R:10553145-10554322	OR	ORm	OK	696.289	871.173	0.323275	1.92198	0.0033	0.0529851	no
XLOC_013099	XLOC_013099	Mlc1	3R:23482799-23485899	OR	ORm	OK	18.8977	12.408	-0.606936	-1.58171	0.00335	0.053591	no
XLOC_011393	XLOC_011393	CecA1	3R:26036595-26036995	OR	ORm	OK	21.0096	37.7046	0.843693	4.10687	0.0035	0.0553422	no
XLOC_009594	XLOC_009594	CG32462	3L:22843210-22847534	OR	ORm	OK	56.1041	72.6421	0.372699	1.6235	0.0037	0.0577798	no
XLOC_004724	XLOC_004724	PebIII	2R:19913663-19915041	OR	ORm	OK	17.282	26.8957	0.638105	1.51278	0.00375	0.0583243	no
XLOC_013898	XLOC_013898	-	Uextra:1221210-1485348	OR	ORm	OK	6.32706	3.23858	-0.966172	-2.7193	0.0038	0.0588506	no
XLOC_013513	XLOC_013513	Dyrk3	4:1228521-1234439	OR	ORm	OK	5.63447	3.78511	-0.573944	-1.89995	0.0038	0.0588506	no
XLOC_013789	XLOC_013789	-	U:5738660-5741354	OR	ORm	OK	1.68052	0.852275	-0.979519	-2.15143	0.00395	0.06053	no
XLOC_000690	XLOC_000690	CG13110	2L:9350469-9350996	OR	ORm	OK	294.766	373.239	0.34053	2.63084	0.00395	0.06053	no
XLOC_006342	XLOC_006342	l(2)efl	2R:19570899-19575503	OR	ORm	OK	4.93495	2.22621	-1.14844	-1.5772	0.00395	0.06053	no
XLOC_002372	XLOC_002372	Pten	2L:10256313-10261080	OR	ORm	OK	52.1795	40.7486	-0.356732	-1.9038	0.00395	0.06053	no
XLOC_000130	XLOC_000130	CG17648	2L:1752307-1752848	OR	ORm	OK	26.4201	39.6227	0.584692	2.53159	0.0041	0.0622465	no
XLOC_014715	XLOC_014715	CG11106	X:11096280-11096839	OR	ORm	OK	350.901	441.008	0.329741	1.65298	0.00415	0.0627729	no
XLOC_009620	XLOC_009620	CR41597	3LHet:898-1989	OR	ORm	OK	2.02076	0.771721	-1.38875	-2.49652	0.00415	0.0627729	no
XLOC_011148	XLOC_011148	Hex-t1,Hex-t2,tx	3R:22266499-22278119	OR	ORm	OK	142.441	178.341	0.324269	1.62557	0.00415	0.0627729	no
XLOC_014013	XLOC_014013	-	Uextra:27162430-27162602	OR	ORm	OK	134.344	45.4214	-1.56449	-27.2749	0.0042	0.0633684	no
XLOC_006032	XLOC_006032	-	2R:15962899-15964024	OR	ORm	OK	8.57812	4.93979	-0.796213	-2.42336	0.00445	0.0663612	no
XLOC_012190	XLOC_012190	CG9602	3R:9540243-9590389	OR	ORm	OK	303.33	380.294	0.326225	2.17904	0.00445	0.0663612	no
XLOC_013427	XLOC_013427	pncr013:4	4:488115-509620	OR	ORm	OK	37.1776	21.0656	-0.819549	-2.77351	0.00445	0.0663612	no
XLOC_011984	XLOC_011984	-	3R:6880199-6891368	OR	ORm	OK	0.861066	0.525128	-0.713454	-1.83749	0.0045	0.0667726	no
XLOC_001029	XLOC_001029	Acyp	2L:13912082-13912652	OR	ORm	OK	33.4942	48.5596	0.535842	1.49034	0.0045	0.0667726	no
XLOC_009500	XLOC_009500	CG9389,CG9391	3L:21259779-21263740	OR	ORm	OK	212.077	265.237	0.322698	1.69772	0.0045	0.0667726	no
XLOC_009785	XLOC_009785	CG1208,glob3	3R:1652460-1664504	OR	ORm	OK	35.9518	48.267	0.424971	1.98514	0.00465	0.0684098	no
XLOC_004654	XLOC_004654	CG9863	2R:19230927-19235291	OR	ORm	OK	37.0306	48.8053	0.398321	1.51526	0.0047	0.0688517	no
XLOC_013904	XLOC_013904	-	Uextra:2047108-2048161	OR	ORm	OK	20.0008	13.5384	-0.562996	-2.18697	0.00475	0.069429	no
XLOC_000351	XLOC_000351	CG3294,CG42523	2L:4734591-4796581	OR	ORm	OK	442.415	551.405	0.317711	2.24083	0.00495	0.0716018	no
XLOC_015296	XLOC_015296	-	X:21426023-21427684	OR	ORm	OK	1.4069	0.518007	-1.44148	-2.69127	0.005	0.0721341	no
XLOC_001354	XLOC_001354	CG10561,amd	2L:19110153-19120306	OR	ORm	OK	58.2348	73.0504	0.327009	1.71055	0.005	0.0721341	no
XLOC_011725	XLOC_011725	Gld	3R:3077784-3096531	OR	ORm	OK	2.32712	5.40265	1.21512	1.95809	0.00515	0.0736818	no
XLOC_001346	XLOC_001346	robl37BC	2L:19010838-19012452	OR	ORm	OK	69.389	91.693	0.402104	1.71347	0.00535	0.0758642	no
XLOC_015731	XLOC_015731	CG2233	X:7929773-7931550	OR	ORm	OK	16.1578	22.5544	0.481175	1.96702	0.0054	0.0764079	no
XLOC_005430	XLOC_005430	CG13326	2R:9016910-9020313	OR	ORm	OK	37.6233	47.5034	0.336404	1.52606	0.00545	0.0768499	no
XLOC_010185	XLOC_010185	ssp5	3R:7857865-7861295	OR	ORm	OK	142.089	174.991	0.300484	1.47986	0.00545	0.0768499	no
XLOC_010149	XLOC_010149	CR45056	3R:7359204-7368671	OR	ORm	OK	29.0379	40.5404	0.481425	1.5384	0.0055	0.0772889	no
XLOC_002077	XLOC_002077	CG31639	2L:6153762-6155927	OR	ORm	OK	1121.1	1376.57	0.296159	1.67103	0.00555	0.077808	no
XLOC_011236	XLOC_011236	CG43319	3R:23520039-23520263	OR	ORm	OK	92.31	48.5652	-0.926563	-8.27263	0.0056	0.0783582	no
XLOC_010163	XLOC_010163	CG14717	3R:7522230-7524049	OR	ORm	OK	31.1893	40.2413	0.367625	1.78192	0.00565	0.0789566	no
XLOC_013801	XLOC_013801	-	U:6517793-6519524	OR	ORm	OK	1.64305	0.758064	-1.11598	-2.25084	0.00575	0.0800639	no
XLOC_011375	XLOC_011375	CG15523	3R:25759007-25774060	OR	ORm	OK	24.632	33.4029	0.439442	1.61454	0.0058	0.0806573	no
XLOC_015119	XLOC_015119	CG15056	X:18309348-18310966	OR	ORm	OK	110.412	88.482	-0.319437	-1.6842	0.0059	0.0815978	no
XLOC_016477	XLOC_016477	CG12679	X:20246790-20247549	OR	ORm	OK	93.6572	119.961	0.357109	2.02884	0.00605	0.0832332	no
XLOC_005426	XLOC_005426	CG13323	2R:8932199-8934761	OR	ORm	OK	0.65438	1.3648	1.06049	1.85807	0.00605	0.0832332	no
XLOC_013242	XLOC_013242	Tpi	3R:25958702-25960321	OR	ORm	OK	155.735	191.373	0.2973	1.32843	0.00605	0.0832332	no
XLOC_008236	XLOC_008236	CG16758	3L:2499366-2503606	OR	ORm	OK	207.112	255.049	0.300365	1.40502	0.00615	0.0843787	no
XLOC_013393	XLOC_013393	CG41099	3RHet:1681331-1706196	OR	ORm	OK	59.0481	47.5807	-0.311513	-1.81976	0.0062	0.084887	no
XLOC_003721	XLOC_003721	Vha36-2	2R:8144786-8146157	OR	ORm	OK	42.2666	54.7727	0.373938	1.75751	0.0062	0.084887	no
XLOC_010586	XLOC_010586	CG7785,CG7794	3R:13847168-13851100	OR	ORm	OK	101.184	125.14	0.306569	1.5083	0.00625	0.0853576	no
XLOC_013496	XLOC_013496	MED26	4:799141-809604	OR	ORm	OK	72.3974	58.8299	-0.299389	-1.7588	0.00625	0.0853576	no
XLOC_013378	XLOC_013378	Parp	3RHet:1902618-2026829	OR	ORm	OK	107.282	86.8713	-0.304449	-1.78101	0.0063	0.0858616	no
XLOC_005564	XLOC_005564	CG43101	2R:10898900-10929639	OR	ORm	OK	26.6314	84.0418	1.65798	4.80227	0.0064	0.0867375	no
XLOC_010821	XLOC_010821	CG6332	3R:17840418-17841934	OR	ORm	OK	203.311	248.355	0.288712	1.58492	0.00645	0.0871807	no
XLOC_004018	XLOC_004018	CG33017	2R:12159618-12165160	OR	ORm	OK	26.7482	33.1744	0.31063	1.47794	0.00655	0.0881325	no
XLOC_000232	XLOC_000232	CG3523	2L:3056597-3068177	OR	ORm	OK	13.6674	16.9968	0.314531	1.43747	0.00665	0.0892034	no
XLOC_000478	XLOC_000478	CG13991	2L:6139381-6145010	OR	ORm	OK	38.7266	47.5668	0.296631	1.39546	0.00675	0.0900838	no
XLOC_008120	XLOC_008120	CG13898	3L:803426-804143	OR	ORm	OK	411.909	507.209	0.300253	1.52692	0.0068	0.0906773	no
XLOC_008973	XLOC_008973	CG42481	3L:13291896-13292336	OR	ORm	OK	257.832	163.505	-0.6571	-1.55039	0.0069	0.0916007	no
XLOC_016335	XLOC_016335	CG43843	X:18337059-18373520	OR	ORm	OK	80.6292	63.3024	-0.349043	-1.6804	0.0069	0.0916007	no
XLOC_003840	XLOC_003840	CG13334	2R:9445850-9448273	OR	ORm	OK	17.679	23.1426	0.388519	1.53538	0.0071	0.0935923	no
XLOC_006918	XLOC_006918	CR45113	3L:6298770-6299264	OR	ORm	OK	4.01505	1.21506	-1.72439	-2.99243	0.0071	0.0935923	no
XLOC_015577	XLOC_015577	snoRNA:Psi28S-3342	X:5418334-5418498	OR	ORm	OK	223.338	104.429	-1.09671	-27.6229	0.0072	0.094701	no
XLOC_013512	XLOC_013512	PIP4K	4:1206393-1217510	OR	ORm	OK	99.2292	78.713	-0.334164	-1.73296	0.00725	0.0951867	no
XLOC_003216	XLOC_003216	CG17486	2R:506534-508338	OR	ORm	OK	34.8186	26.7499	-0.380325	-2.00422	0.0075	0.0975119	no
XLOC_012060	XLOC_012060	CG3397	3R:7808819-7810263	OR	ORm	OK	3.27511	5.39887	0.721115	1.7007	0.0079	0.101484	no
XLOC_005011	XLOC_005011	Dgk	2R:3716566-3773487	OR	ORm	OK	31.4276	39.6847	0.336551	1.37989	0.00795	0.101927	no
XLOC_001456	XLOC_001456	CG17472	2L:20634514-20635167	OR	ORm	OK	1.76034	4.41444	1.32638	2.5279	0.00805	0.102747	no
XLOC_009787	XLOC_009787	CG14676	3R:1672871-1675416	OR	ORm	OK	139.344	174.075	0.321061	1.71344	0.00815	0.10372	no
XLOC_011955	XLOC_011955	CG31391,CG31467	3R:6529093-6534062	OR	ORm	OK	83.1598	103.722	0.318771	1.69441	0.0082	0.104114	no
XLOC_010591	XLOC_010591	CG14316	3R:13870906-13983180	OR	ORm	OK	70.7531	89.2141	0.334478	1.57741	0.00825	0.104627	no
XLOC_015580	XLOC_015580	CG34434	X:5508586-5510516	OR	ORm	OK	325.194	266.903	-0.284985	-1.51349	0.0083	0.10516	no
XLOC_007944	XLOC_007944	CG32445	3L:21632458-21633810	OR	ORm	OK	152.619	186.353	0.288106	1.58091	0.00835	0.10563	no
XLOC_011992	XLOC_011992	-	3R:6961243-6962616	OR	ORm	OK	1.45098	0.60561	-1.26056	-2.00704	0.0086	0.108	no
XLOC_005049	XLOC_005049	CG30376	2R:4150990-4151931	OR	ORm	OK	377.111	459.712	0.285739	1.72749	0.00865	0.108462	no
XLOC_006842	XLOC_006842	CG13705,CG17150	3L:4861049-4898470	OR	ORm	OK	15.3832	19.5369	0.344845	1.47201	0.0087	0.108839	no
XLOC_001921	XLOC_001921	CG31773	2L:3902927-3991713	OR	ORm	OK	67.2958	82.3349	0.290987	1.51829	0.00875	0.109297	no
XLOC_013720	XLOC_013720	Maf1	U:1089133-1103567	OR	ORm	OK	34.1185	24.5164	-0.476807	-1.78795	0.0088	0.10963	no
XLOC_005558	XLOC_005558	CG10249	2R:10785816-10815930	OR	ORm	OK	39.3531	48.7581	0.309163	1.38581	0.0089	0.110581	no
XLOC_006346	XLOC_006346	CG18128	2R:19601422-19622369	OR	ORm	OK	37.7338	49.011	0.377246	1.39302	0.00895	0.11095	no
XLOC_004749	XLOC_004749	CG3376	2R:20145535-20152736	OR	ORm	OK	2.67352	4.01008	0.584891	1.40669	0.009	0.111464	no
XLOC_008939	XLOC_008939	CG32117	3L:12896024-12896811	OR	ORm	OK	36.6467	49.3207	0.428508	1.96774	0.00905	0.11183	no
XLOC_007188	XLOC_007188	CR44546	3L:10788088-10788275	OR	ORm	OK	31.6208	4.6063	-2.77919	-13.4547	0.00905	0.11183	no
XLOC_007194	XLOC_007194	tna	3L:10850988-10873288	OR	ORm	OK	30.2837	39.1112	0.369037	1.46372	0.00905	0.11183	no
XLOC_004343	XLOC_004343	CG43277	2R:15525063-15525546	OR	ORm	OK	177.167	229.891	0.375836	3.02315	0.0091	0.112215	no
XLOC_003030	XLOC_003030	-	2L:20522599-20524485	OR	ORm	OK	1.12959	0.375279	-1.58976	-2.1269	0.0092	0.113129	no
XLOC_003469	XLOC_003469	CG30350,sns	2R:4685993-4743596	OR	ORm	OK	86.4209	106.567	0.302313	1.62325	0.0092	0.113129	no
XLOC_006753	XLOC_006753	Drs	3L:3369555-3369942	OR	ORm	OK	3.33803	9.09079	1.44541	3.4002	0.0093	0.113931	no
XLOC_004179	XLOC_004179	HLH54F	2R:13644909-13648022	OR	ORm	OK	1.60872	3.07528	0.93481	1.80944	0.0093	0.113931	no
XLOC_005655	XLOC_005655	CG15708	2R:12128440-12129439	OR	ORm	OK	83.5068	104.832	0.328115	1.79139	0.00935	0.114437	no
XLOC_004247	XLOC_004247	GstE6	2R:14293072-14294266	OR	ORm	OK	24.8265	34.6946	0.482832	1.49999	0.0095	0.115926	no
XLOC_009120	XLOC_009120	Pka-C3	3L:15918904-15947897	OR	ORm	OK	37.4947	46.7219	0.317412	1.35089	0.00955	0.116341	no
XLOC_014018	XLOC_014018	-	Uextra:28234458-28234963	OR	ORm	OK	5.01557	1.93415	-1.37471	-3.00509	0.0096	0.116777	no
XLOC_012067	XLOC_012067	CG14739	3R:7873974-7874935	OR	ORm	OK	137.319	169.39	0.302823	1.81507	0.0096	0.116777	no
XLOC_013511	XLOC_013511	pho	4:1193094-1202317	OR	ORm	OK	88.8054	71.9175	-0.304305	-1.76186	0.0098	0.118637	no
XLOC_014470	XLOC_014470	Spat	X:6422617-6424759	OR	ORm	OK	0.968025	1.86965	0.94965	1.37827	0.00985	0.119045	no
XLOC_000439	XLOC_000439	CG31913	2L:5767001-5802112	OR	ORm	OK	90.7271	118.111	0.380537	1.71445	0.01005	0.120882	no
XLOC_008584	XLOC_008584	CG7716	3L:7581707-7584098	OR	ORm	OK	79.9598	96.9938	0.278618	1.58729	0.01045	0.12437	no
XLOC_011574	XLOC_011574	CG31538	3R:1095837-1176165	OR	ORm	OK	327.911	409.962	0.322188	1.29831	0.0107	0.126678	no
XLOC_011734	XLOC_011734	Mst84Db,MstProx	3R:3190878-3195027	OR	ORm	OK	1943.39	2547.97	0.39077	3.10664	0.01075	0.126926	no
XLOC_013852	XLOC_013852	-	U:8829362-8830607	OR	ORm	OK	0.975306	0.200895	-2.27942	-2.4698	0.01085	0.127784	no
XLOC_011264	XLOC_011264	CG17856,Mst98Ca,Mst98Cb	3R:24116936-24120272	OR	ORm	OK	1049.21	1317.97	0.329017	1.64043	0.0109	0.128189	no
XLOC_005534	XLOC_005534	Adgf-E	2R:10544302-10546260	OR	ORm	OK	68.2894	83.6374	0.292487	1.52155	0.011	0.128972	no
XLOC_016597	XLOC_016597	kl-3	YHet:34289-65842	OR	ORm	OK	2.50383	3.53884	0.499139	1.68606	0.011	0.128972	no
XLOC_012946	XLOC_012946	CG10553,CG10560	3R:21142182-21145823	OR	ORm	OK	5.02063	3.12643	-0.683353	-1.71953	0.0111	0.129657	no
XLOC_013135	XLOC_013135	CG31051,Ppn	3R:24345269-24366046	OR	ORm	OK	0.472113	0.969648	1.03833	1.19672	0.0111	0.129657	no
XLOC_010976	XLOC_010976	CG33339,CG33340	3R:20186426-20190702	OR	ORm	OK	969.486	1215.45	0.326195	1.67042	0.0112	0.13036	no
XLOC_005330	XLOC_005330	MCPH1	2R:7783413-7791423	OR	ORm	OK	89.6335	108.922	0.281188	1.42998	0.01135	0.131569	no
XLOC_007697	XLOC_007697	CG32192	3L:17944052-18057796	OR	ORm	OK	524.457	381.856	-0.457794	-2.18547	0.0114	0.131915	no
XLOC_006269	XLOC_006269	CG3800	2R:18822091-18824600	OR	ORm	OK	337.04	278.003	-0.277817	-1.32971	0.0114	0.131915	no
XLOC_006477	XLOC_006477	emp	2R:20863978-20878015	OR	ORm	OK	79.4665	97.1062	0.289216	1.51321	0.0114	0.131915	no
XLOC_003222	XLOC_003222	CG14464	2R:716750-718092	OR	ORm	OK	118.179	91.8926	-0.362955	-1.61084	0.01145	0.132307	no
XLOC_000543	XLOC_000543	-	2L:7178870-7180123	OR	ORm	OK	2.72031	1.11589	-1.28557	-2.2408	0.0115	0.132441	no
XLOC_006747	XLOC_006747	Drsl5	3L:3316544-3317144	OR	ORm	OK	29.0257	15.9977	-0.859469	-1.54819	0.0115	0.132441	no
XLOC_006506	XLOC_006506	Haspin	2RHet:3199226-3244408	OR	ORm	OK	61.5718	49.4735	-0.315615	-1.82412	0.0115	0.132441	no
XLOC_015026	XLOC_015026	Rbp2	X:16342408-16349005	OR	ORm	OK	32.5708	25.8386	-0.334052	-1.49315	0.0115	0.132441	no
XLOC_014058	XLOC_014058	-	Uextra:4519158-4520072	OR	ORm	OK	3.38903	6.06452	0.839521	2.03935	0.01155	0.132737	no
XLOC_008959	XLOC_008959	CG11251	3L:13080590-13083069	OR	ORm	OK	47.3496	59.5229	0.330094	1.45201	0.01155	0.132737	no
XLOC_007117	XLOC_007117	CG33926	3L:9436331-9439488	OR	ORm	OK	2.31677	4.27704	0.884496	1.2012	0.0116	0.133125	no
XLOC_014399	XLOC_014399	CG15784	X:5323603-5326559	OR	ORm	OK	1.07561	1.76468	0.714252	1.49645	0.01165	0.133605	no
XLOC_012142	XLOC_012142	CG8476	3R:9034475-9085239	OR	ORm	OK	114.087	141.142	0.307007	1.7643	0.01175	0.134423	no
XLOC_006118	XLOC_006118	CG4286	2R:17062819-17070113	OR	ORm	OK	187.718	229.081	0.287294	1.72627	0.0118	0.134712	no
XLOC_015525	XLOC_015525	CG15577	X:4170525-4171033	OR	ORm	OK	141.081	179.168	0.344792	2.29888	0.012	0.136496	no
XLOC_000514	XLOC_000514	CG17378	2L:6774040-6778444	OR	ORm	OK	55.6439	68.4063	0.297905	1.38348	0.0122	0.138029	no
XLOC_008834	XLOC_008834	CG6140	3L:11456570-11458964	OR	ORm	OK	111.609	135.222	0.276871	1.32481	0.0122	0.138029	no
XLOC_009109	XLOC_009109	-	3L:15762346-15762910	OR	ORm	OK	3.4853	1.31373	-1.40761	-2.68131	0.01225	0.138475	no
XLOC_014011	XLOC_014011	-	Uextra:26842666-26842875	OR	ORm	OK	58.2097	26.4374	-1.13868	-10.1885	0.01225	0.138475	no
XLOC_004349	XLOC_004349	isopeptidase-T-3	2R:15558122-15560982	OR	ORm	OK	64.1491	78.6971	0.294883	1.42924	0.01225	0.138475	no
XLOC_013929	XLOC_013929	-	Uextra:5464500-5464942	OR	ORm	OK	13.6489	7.21031	-0.920652	-2.9178	0.0123	0.138777	no
XLOC_009558	XLOC_009558	CG7140	3L:22019329-22021425	OR	ORm	OK	71.4719	86.9122	0.282183	1.48897	0.0123	0.138777	no
XLOC_009166	XLOC_009166	CG13039,CG13040	3L:16318182-16319862	OR	ORm	OK	47.7149	62.8089	0.396529	1.39975	0.01255	0.140774	no
XLOC_009521	XLOC_009521	CG7202	3L:21484498-21485873	OR	ORm	OK	222.399	269.727	0.278352	1.73635	0.01255	0.140774	no
XLOC_002875	XLOC_002875	CG31787	2L:18284844-18285720	OR	ORm	OK	115.66	143.01	0.306217	1.85112	0.01265	0.141653	no
XLOC_003219	XLOC_003219	conu	2R:631852-645553	OR	ORm	OK	24.7536	19.0749	-0.375963	-1.61876	0.01265	0.141653	no
XLOC_004531	XLOC_004531	Grx-1	2R:17644752-17647717	OR	ORm	OK	291.835	356.989	0.290726	1.35299	0.01265	0.141653	no
XLOC_009651	XLOC_009651	-	3LHet:202994-204230	OR	ORm	OK	2.74467	1.4262	-0.944456	-2.10506	0.01275	0.142456	no
XLOC_013381	XLOC_013381	CG42617	3RHet:2203545-2308237	OR	ORm	OK	12.5782	8.45557	-0.572954	-1.93661	0.0128	0.14282	no
XLOC_005195	XLOC_005195	mlt	2R:6029773-6079899	OR	ORm	OK	44.2517	54.7599	0.307386	1.28032	0.01285	0.143159	no
XLOC_005398	XLOC_005398	CG8778	2R:8538805-8539992	OR	ORm	OK	42.3402	32.8759	-0.364997	-1.6505	0.0129	0.143545	no
XLOC_002412	XLOC_002412	CG7329	2L:10629351-10638471	OR	ORm	OK	19.3324	24.8829	0.364133	1.31446	0.01295	0.143881	no
XLOC_004857	XLOC_004857	Nipped-A	2R:1065350-1138549	OR	ORm	OK	17.8818	14.7388	-0.278872	-1.671	0.013	0.144363	no
XLOC_000820	XLOC_000820	CG31870	2L:10772037-10801109	OR	ORm	OK	622.563	758.891	0.285673	1.47074	0.01325	0.146519	no
XLOC_000456	XLOC_000456	Ucp4B,Ucp4C	2L:5967900-5971251	OR	ORm	OK	92.6964	114.85	0.309162	1.46191	0.01335	0.147227	no
XLOC_010246	XLOC_010246	CG14395	3R:8488552-8499681	OR	ORm	OK	0.624409	1.01416	0.699715	1.18978	0.0134	0.14758	no
XLOC_001189	XLOC_001189	CG4455	2L:16352933-16354539	OR	ORm	OK	7.28634	4.81419	-0.597903	-1.90143	0.0134	0.14758	no
XLOC_013930	XLOC_013930	-	Uextra:5494160-5494261	OR	ORm	OK	1473.3	255.052	-2.53019	-385.544	0.0135	0.148333	no
XLOC_013395	XLOC_013395	CG41128	3RHet:1806527-1808832	OR	ORm	OK	138.698	100.913	-0.458835	-1.72183	0.01355	0.148682	no
XLOC_013696	XLOC_013696	CR41548	U:9795506-9796558	OR	ORm	OK	12595.9	9609.62	-0.390408	-2.57787	0.0136	0.149056	no
XLOC_012580	XLOC_012580	CG31206	3R:15931356-15933788	OR	ORm	OK	197.458	240.119	0.282207	1.43332	0.01365	0.14933	no
XLOC_003282	XLOC_003282	tomboy40	2R:2097272-2128173	OR	ORm	OK	144.639	187.043	0.37092	1.59875	0.01375	0.150023	no
XLOC_005029	XLOC_005029	Vps28,slv	2R:3966373-3974656	OR	ORm	OK	123.836	150.529	0.28162	1.62795	0.01375	0.150023	no
XLOC_013146	XLOC_013146	aqrs	3R:24582720-24583956	OR	ORm	OK	0.555028	1.41335	1.34849	1.81312	0.0138	0.150443	no
XLOC_016106	XLOC_016106	CG32588	X:15099839-15100669	OR	ORm	OK	105.976	82.3835	-0.363313	-2.36112	0.01385	0.150913	no
XLOC_012073	XLOC_012073	CG4810	3R:8018424-8020733	OR	ORm	OK	75.2099	90.9962	0.274884	1.47093	0.01385	0.150913	no
XLOC_010145	XLOC_010145	CG17230	3R:7263268-7293094	OR	ORm	OK	80.3986	99.7176	0.310679	1.25756	0.01395	0.1517	no
XLOC_014527	XLOC_014527	CR43835	X:7394475-7395416	OR	ORm	OK	85.4371	66.2701	-0.366505	-2.21844	0.0141	0.152698	no
XLOC_007448	XLOC_007448	CG43246	3L:14529511-14530372	OR	ORm	OK	66.5551	87.1335	0.388678	1.47626	0.0142	0.153553	no
XLOC_011749	XLOC_011749	Ubc84D	3R:3344541-3345178	OR	ORm	OK	143.124	176.906	0.30572	1.88959	0.01425	0.153966	no
XLOC_014006	XLOC_014006	-	Uextra:25775062-25775584	OR	ORm	OK	3.8924	1.43205	-1.44257	-2.96462	0.01435	0.154588	no
XLOC_007902	XLOC_007902	chb	3L:21165952-21176378	OR	ORm	OK	104.55	125.638	0.265083	1.33572	0.0144	0.154974	no
XLOC_014102	XLOC_014102	-	Uextra:17210544-17210743	OR	ORm	OK	115.872	60.9864	-0.925968	-11.4162	0.01445	0.155333	no
XLOC_016216	XLOC_016216	CG13010	X:16572297-16572978	OR	ORm	OK	82.1612	103.903	0.338704	1.85691	0.01495	0.158961	no
XLOC_000659	XLOC_000659	CG32983,CG9483	2L:8861864-8868747	OR	ORm	OK	87.0648	113.341	0.380506	1.71554	0.01505	0.159533	no
XLOC_007992	XLOC_007992	Trxr-2	3L:22543147-22562580	OR	ORm	OK	25.0575	31.5586	0.332787	1.2763	0.01505	0.159533	no
XLOC_001904	XLOC_001904	CG16712	2L:3696217-3696658	OR	ORm	OK	5.16452	10.7684	1.0601	1.44388	0.0151	0.159856	no
XLOC_008048	XLOC_008048	CG17454,CG17698	3L:23707901-23742360	OR	ORm	OK	120.267	97.2271	-0.306808	-1.85096	0.01525	0.161106	no
XLOC_003217	XLOC_003217	CG17883	2R:559348-561144	OR	ORm	OK	81.1512	66.0374	-0.297328	-1.63199	0.01525	0.161106	no
XLOC_009633	XLOC_009633	Ucrh	3LHet:606164-611627	OR	ORm	OK	423.073	340.311	-0.314054	-1.61475	0.0153	0.161556	no
XLOC_011025	XLOC_011025	CG10845	3R:20723406-20731726	OR	ORm	OK	46.0596	56.343	0.290733	1.29133	0.01535	0.161823	no
XLOC_002847	XLOC_002847	CG15147	2L:17620039-17626565	OR	ORm	OK	106.799	135.104	0.339165	1.39648	0.01545	0.162485	no
XLOC_010967	XLOC_010967	CG13611	3R:20105293-20107298	OR	ORm	OK	31.2722	39.4099	0.333678	1.53403	0.0156	0.16359	no
XLOC_010028	XLOC_010028	CG8312	3R:5417030-5450795	OR	ORm	OK	17.0652	21.3248	0.321471	1.26726	0.0157	0.164376	no
XLOC_004790	XLOC_004790	Pof	2R:20555933-20575707	OR	ORm	OK	402.212	483.728	0.266241	1.47532	0.01575	0.164742	no
XLOC_015448	XLOC_015448	ptr	X:2238981-2260389	OR	ORm	OK	27.198	32.9984	0.278894	1.28815	0.01595	0.166303	no
XLOC_004030	XLOC_004030	CG6262	2R:12247234-12253400	OR	ORm	OK	133.02	162.275	0.286801	1.38278	0.01605	0.167053	no
XLOC_011979	XLOC_011979	-	3R:6726633-6762833	OR	ORm	OK	1.14751	0.875852	-0.389743	-1.5162	0.0161	0.16752	no
XLOC_008515	XLOC_008515	eIF4E-4	3L:6657323-6658741	OR	ORm	OK	199.357	239.332	0.263657	1.62986	0.0163	0.169038	no
XLOC_013347	XLOC_013347	CG42693	3R:27533585-27534062	OR	ORm	OK	18.7186	29.4627	0.654412	1.50515	0.01635	0.169288	no
XLOC_010165	XLOC_010165	I-t	3R:7529751-7530638	OR	ORm	OK	144.038	174.91	0.280161	1.73379	0.01645	0.169921	no
XLOC_015398	XLOC_015398	CG3795	X:1601411-1604230	OR	ORm	OK	23.3427	30.4978	0.385732	1.25833	0.01655	0.170578	no
XLOC_004858	XLOC_004858	CG10465	2R:1227210-1228996	OR	ORm	OK	170.23	140.807	-0.27377	-1.57382	0.0166	0.170905	no
XLOC_002228	XLOC_002228	Su(var)205	2L:8206170-8211122	OR	ORm	OK	277.759	229.918	-0.272718	-1.2569	0.01665	0.171312	no
XLOC_014975	XLOC_014975	CG33172,CG43672	X:15663687-15672791	OR	ORm	OK	3.06511	4.23115	0.465113	1.41624	0.0168	0.172341	no
XLOC_001943	XLOC_001943	Sfp24F	2L:4441428-4442060	OR	ORm	OK	2.41389	4.96195	1.03955	1.44607	0.0168	0.172341	no
XLOC_007354	XLOC_007354	-	3L:12909994-12910863	OR	ORm	OK	1.42108	0.447624	-1.66663	-2.01468	0.01695	0.173554	no
XLOC_016312	XLOC_016312	wupA	X:17999596-18010955	OR	ORm	OK	12.2148	8.66659	-0.4951	-1.24462	0.01695	0.173554	no
XLOC_005082	XLOC_005082	CG8584	2R:4588196-4589299	OR	ORm	OK	59.3699	73.6799	0.311539	1.58088	0.017	0.17393	no
XLOC_005535	XLOC_005535	CG12861	2R:10551750-10552861	OR	ORm	OK	624.714	745.459	0.254935	1.56286	0.01705	0.17436	no
XLOC_014601	XLOC_014601	Rbm13	X:8795731-8797794	OR	ORm	OK	37.837	29.7207	-0.348329	-1.18171	0.01705	0.17436	no
XLOC_003482	XLOC_003482	CG13747	2R:4894738-4918550	OR	ORm	OK	238.526	287.787	0.270854	1.78019	0.0172	0.175565	no
XLOC_014999	XLOC_014999	exd	X:15886500-15890542	OR	ORm	OK	27.8431	22.2548	-0.323206	-1.41464	0.01725	0.175966	no
XLOC_010420	XLOC_010420	CG4520	3R:11570375-11572133	OR	ORm	OK	95.1751	116.578	0.292641	1.33173	0.01735	0.176684	no
XLOC_005795	XLOC_005795	PpY-55A	2R:13842900-13844075	OR	ORm	OK	32.2541	41.5761	0.366272	1.43332	0.0174	0.177083	no
XLOC_001229	XLOC_001229	CG31806	2L:16973090-16993984	OR	ORm	OK	136.835	169.209	0.306366	1.3109	0.01755	0.178305	no
XLOC_009576	XLOC_009576	CR45430	3L:22489441-22490214	OR	ORm	OK	8.91294	13.3863	0.586785	1.86221	0.01775	0.179641	no
XLOC_014002	XLOC_014002	-	Uextra:24899122-24899382	OR	ORm	OK	6.50209	1.35081	-2.26708	-4.46896	0.01805	0.181807	no
XLOC_013688	XLOC_013688	CR41544	U:9578232-9578772	OR	ORm	OK	1718.53	2048.71	0.253536	2.62354	0.0181	0.182226	no
XLOC_010905	XLOC_010905	CG42828	3R:19199424-19199967	OR	ORm	OK	3.45992	0.624797	-2.46928	-3.34711	0.01815	0.182505	no
XLOC_015931	XLOC_015931	CG9360	X:11648305-11663541	OR	ORm	OK	1.35202	0.460424	-1.55407	-1.49032	0.01815	0.182505	no
XLOC_004242	XLOC_004242	GstE3	2R:14288217-14288972	OR	ORm	OK	46.9383	60.4429	0.364807	1.75642	0.01815	0.182505	no
XLOC_012307	XLOC_012307	CG44013,CG44014	3R:11333661-11335639	OR	ORm	OK	2.86461	4.98574	0.799468	1.57877	0.0182	0.182756	no
XLOC_012358	XLOC_012358	CG10317	3R:12194576-12196551	OR	ORm	OK	173.242	208.192	0.265122	1.24225	0.01825	0.183117	no
XLOC_005797	XLOC_005797	CG5770,CG5773	2R:13929800-13932578	OR	ORm	OK	1.36577	4.18889	1.61685	2.14722	0.0184	0.184171	no
XLOC_001795	XLOC_001795	robl22E	2L:2290221-2290824	OR	ORm	OK	116.777	148.32	0.344958	1.25227	0.0184	0.184171	no
XLOC_012292	XLOC_012292	FK506-bp1	3R:11154396-11158855	OR	ORm	OK	234.148	192.955	-0.279162	-1.15233	0.01855	0.185248	no
XLOC_004144	XLOC_004144	icln	2R:13473929-13480014	OR	ORm	OK	88.5728	67.2479	-0.397375	-1.69475	0.0186	0.185493	no
XLOC_001604	XLOC_001604	CG11634	2L:21916299-21920520	OR	ORm	OK	34.2307	43.6127	0.349456	1.37732	0.01865	0.185851	no
XLOC_005722	XLOC_005722	CG30460	2R:12950279-12975138	OR	ORm	OK	75.9739	91.1505	0.262746	1.22854	0.01865	0.185851	no
XLOC_004408	XLOC_004408	CG13870	2R:16231349-16233523	OR	ORm	OK	47.739	58.0462	0.282036	1.23862	0.01875	0.186479	no
XLOC_006298	XLOC_006298	CG3124	2R:19170265-19173344	OR	ORm	OK	640.658	768.033	0.261615	1.54863	0.01875	0.186479	no
XLOC_006521	XLOC_006521	CG41378	2RHet:1545283-1621674	OR	ORm	OK	56.9065	42.8685	-0.408677	-1.56937	0.01885	0.187189	no
XLOC_012088	XLOC_012088	GstD1,GstD9	3R:8191884-8195145	OR	ORm	OK	232.438	280.889	0.273156	1.41878	0.0189	0.1876	no
XLOC_011547	XLOC_011547	CG14658	3R:654625-656417	OR	ORm	OK	244.118	310.047	0.344908	1.2895	0.01895	0.187897	no
XLOC_011958	XLOC_011958	tomboy20	3R:6560744-6561861	OR	ORm	OK	283.801	340.45	0.262565	1.29682	0.01895	0.187897	no
XLOC_009900	XLOC_009900	alphaTub84D	3R:3356408-3358563	OR	ORm	OK	146.03	174.214	0.254597	1.22329	0.01905	0.18849	no
XLOC_011732	XLOC_011732	CG17944	3R:3183220-3188011	OR	ORm	OK	97.2142	123.055	0.340063	1.28293	0.0191	0.188813	no
XLOC_004800	XLOC_004800	CG12849,CG3611	2R:20685447-20688385	OR	ORm	OK	38.0456	49.4051	0.37693	1.27753	0.0192	0.189573	no
XLOC_000365	XLOC_000365	CG34124	2L:4958410-4965430	OR	ORm	OK	9.61231	11.9804	0.317726	1.25291	0.0193	0.190245	no
XLOC_008471	XLOC_008471	l(3)mbn	3L:6117033-6121953	OR	ORm	OK	1.14289	0.619872	-0.882648	-1.30563	0.0193	0.190245	no
XLOC_000511	XLOC_000511	Liprin-alpha,TTLL3B	2L:6723716-6736149	OR	ORm	OK	111.682	134.036	0.263229	1.24117	0.0195	0.191411	no
XLOC_007060	XLOC_007060	Cp15	3L:8721021-8722168	OR	ORm	OK	0.602729	2.11782	1.813	1.41338	0.0196	0.192076	no
XLOC_013241	XLOC_013241	CG31029,Ppi1	3R:25950630-25958409	OR	ORm	OK	462.507	559.295	0.274135	1.28267	0.01965	0.192307	no
XLOC_016320	XLOC_016320	CR45622	X:18121508-18122482	OR	ORm	OK	28.8884	21.9524	-0.396109	-1.49648	0.0197	0.192595	no
XLOC_002468	XLOC_002468	CG14926	2L:11342300-11343374	OR	ORm	OK	627.4	748.285	0.254202	1.34691	0.01975	0.19294	no
XLOC_015512	XLOC_015512	CR43298	X:3895242-3895640	OR	ORm	OK	10.5034	19.0424	0.858361	3.40839	0.01975	0.19294	no
XLOC_010329	XLOC_010329	Npc2b	3R:9915238-9918147	OR	ORm	OK	8.59363	12.589	0.550827	1.2394	0.02015	0.195797	no
XLOC_015923	XLOC_015923	CG2533	X:11487594-11500321	OR	ORm	OK	107.722	133.85	0.313309	1.21857	0.0202	0.196079	no
XLOC_014826	XLOC_014826	CG15743	X:13179739-13181774	OR	ORm	OK	3.69211	5.37283	0.541237	1.22906	0.02045	0.197978	no
XLOC_013332	XLOC_013332	CG31002,CG31204	3R:27207830-27221026	OR	ORm	OK	115.264	138.064	0.260387	1.45335	0.02065	0.199355	no
XLOC_000808	XLOC_000808	CG17104	2L:10677019-10680545	OR	ORm	OK	25.1594	31.351	0.317416	1.31036	0.0208	0.200155	no
XLOC_006416	XLOC_006416	CG42383	2R:20299269-20315910	OR	ORm	OK	66.7083	85.4818	0.357751	1.21279	0.0209	0.200763	no
XLOC_008569	XLOC_008569	CG8564	3L:7374713-7381014	OR	ORm	OK	247.328	304.389	0.299491	1.24253	0.0209	0.200763	no
XLOC_000748	XLOC_000748	Pen	2L:10056796-10060095	OR	ORm	OK	518.26	621.982	0.263198	1.24866	0.0209	0.200763	no
XLOC_002316	XLOC_002316	CG31882	2L:9624451-9625285	OR	ORm	OK	110.489	134.822	0.287146	1.76048	0.0211	0.202181	no
XLOC_013873	XLOC_013873	CR40734	U:9836849-9837382	OR	ORm	OK	1191.35	990.733	-0.266033	-2.83829	0.02115	0.202571	no
XLOC_001220	XLOC_001220	-	2L:16837874-16841886	OR	ORm	OK	10.9025	7.4393	-0.551415	-1.44181	0.02125	0.203321	no
XLOC_002143	XLOC_002143	uif	2L:6972827-7010359	OR	ORm	OK	0.675865	0.999099	0.563892	1.20238	0.0213	0.203591	no
XLOC_005143	XLOC_005143	Not1	2R:5453414-5474219	OR	ORm	OK	62.1834	75.4741	0.279453	1.30364	0.02135	0.20395	no
XLOC_014526	XLOC_014526	CR43279	X:7388478-7389530	OR	ORm	OK	81.1296	63.8955	-0.344512	-1.51342	0.0214	0.204279	no
XLOC_010326	XLOC_010326	Cyp6d5	3R:9790606-9857806	OR	ORm	OK	15.9873	10.0361	-0.671725	-1.28929	0.0214	0.204279	no
XLOC_000396	XLOC_000396	TotM	2L:5329856-5330464	OR	ORm	OK	2.39013	4.83776	1.01725	1.24526	0.02145	0.204637	no
XLOC_002738	XLOC_002738	CG42792	2L:15864928-15870362	OR	ORm	OK	2.15586	4.5261	1.07	1.38922	0.02165	0.205796	no
XLOC_016520	XLOC_016520	CG1724	X:21073525-21074368	OR	ORm	OK	39.7315	50.9572	0.359	1.68815	0.0217	0.206062	no
XLOC_009270	XLOC_009270	CG16775	3L:17879047-17880171	OR	ORm	OK	2.03731	1.0145	-1.00589	-1.14056	0.02175	0.206417	no
XLOC_012535	XLOC_012535	CG5217	3R:15072773-15073858	OR	ORm	OK	234.493	279.15	0.251497	1.51504	0.02175	0.206417	no
XLOC_013417	XLOC_013417	RhoGAP102A	4:267749-286200	OR	ORm	OK	5.70092	4.00109	-0.510802	-1.50146	0.02195	0.207594	no
XLOC_002864	XLOC_002864	CG44476	2L:18112829-18113179	OR	ORm	OK	10.9816	4.26533	-1.36436	-4.27153	0.022	0.207857	no
XLOC_003186	XLOC_003186	CG40439	2L:22689823-22691008	OR	ORm	OK	87.6839	68.3293	-0.359806	-1.4632	0.02205	0.208239	no
XLOC_002433	XLOC_002433	CG14071	2L:10887644-10888995	OR	ORm	OK	74.3953	95.3845	0.358544	1.30907	0.0222	0.209354	no
XLOC_004841	XLOC_004841	Nipped-B	2R:579173-616989	OR	ORm	OK	48.6565	40.8089	-0.253748	-1.5146	0.02245	0.210832	no
XLOC_008017	XLOC_008017	CG11226	3L:22829654-22831349	OR	ORm	OK	49.859	63.6178	0.351577	1.21997	0.02255	0.211438	no
XLOC_001720	XLOC_001720	CG31659	2L:1358924-1359790	OR	ORm	OK	1.52683	3.2916	1.10824	1.30832	0.02275	0.212887	no
XLOC_003154	XLOC_003154	CG31600	2L:21914268-21915549	OR	ORm	OK	66.5303	52.4592	-0.342817	-1.5685	0.0229	0.213771	no
XLOC_010705	XLOC_010705	CG4836	3R:15839438-15843976	OR	ORm	OK	791.886	974.814	0.299834	1.19086	0.0229	0.213771	no
XLOC_013276	XLOC_013276	PH4alphaMP	3R:26315795-26321875	OR	ORm	OK	3.14523	1.96496	-0.678667	-1.29275	0.0229	0.213771	no
XLOC_000652	XLOC_000652	CG9314	2L:8685986-8709611	OR	ORm	OK	239.315	285.106	0.252589	1.19398	0.0231	0.214934	no
XLOC_009708	XLOC_009708	CG14651	3R:306533-309937	OR	ORm	OK	15.9172	19.5974	0.300077	1.31156	0.02325	0.21584	no
XLOC_013073	XLOC_013073	CG14262	3R:23090095-23091152	OR	ORm	OK	38.3628	48.4734	0.337482	1.52502	0.0233	0.216181	no
XLOC_012926	XLOC_012926	lobo	3R:20995286-21019514	OR	ORm	OK	27.4951	33.393	0.280369	1.36343	0.0233	0.216181	no
XLOC_015363	XLOC_015363	CG3708	X:822171-824131	OR	ORm	OK	29.0693	39.1443	0.429306	1.22492	0.02335	0.216523	no
XLOC_006647	XLOC_006647	CG12035	3L:1715594-1735781	OR	ORm	OK	58.4073	80.7798	0.467845	1.52665	0.0235	0.217483	no
XLOC_000959	XLOC_000959	CG5122	2L:13130590-13134804	OR	ORm	OK	57.713	68.7264	0.251968	1.37206	0.0235	0.217483	no
XLOC_011998	XLOC_011998	Ugt35b	3R:6994224-6995968	OR	ORm	OK	1.55066	2.55704	0.721593	1.53791	0.0236	0.218162	no
XLOC_014422	XLOC_014422	Prosbeta2R1	X:5702885-5704191	OR	ORm	OK	49.8887	61.6778	0.306038	1.23833	0.02365	0.21847	no
XLOC_013012	XLOC_013012	CG34130	3R:22014725-22015699	OR	ORm	OK	0.33832	1.08129	1.67629	2.00954	0.0237	0.218747	no
XLOC_013992	XLOC_013992	-	Uextra:20386761-20387347	OR	ORm	OK	4.49448	2.25765	-0.993333	-2.31337	0.02395	0.220588	no
XLOC_003231	XLOC_003231	sxc	2R:1194732-1217060	OR	ORm	OK	35.1907	29.1968	-0.269382	-1.49317	0.02395	0.220588	no
XLOC_004712	XLOC_004712	CG2970,fzr2	2R:19834481-19839982	OR	ORm	OK	161.113	192.483	0.25666	1.32158	0.024	0.220894	no
XLOC_014839	XLOC_014839	GstT4	X:13298781-13303356	OR	ORm	OK	2.12864	3.45772	0.69989	1.50331	0.02405	0.22123	no
XLOC_002234	XLOC_002234	CG8086	2L:8244159-8257502	OR	ORm	OK	52.016	64.1963	0.303533	1.17698	0.0241	0.221565	no
XLOC_002116	XLOC_002116	CG31910	2L:6742501-6756133	OR	ORm	OK	139.77	172.491	0.303464	1.60719	0.0244	0.223258	no
XLOC_014372	XLOC_014372	ctp	X:4581832-4596118	OR	ORm	OK	410.981	346.881	-0.244632	-1.15205	0.0245	0.223955	no
XLOC_010117	XLOC_010117	CG4706	3R:6962898-6965464	OR	ORm	OK	73.8135	87.5381	0.246028	1.32299	0.02455	0.224193	no
XLOC_009649	XLOC_009649	Dbp80	3LHet:2409844-2551948	OR	ORm	OK	136.356	113.959	-0.258868	-1.68748	0.025	0.227005	no
XLOC_010432	XLOC_010432	CG4546	3R:11670184-11679303	OR	ORm	OK	370.258	438.993	0.245667	1.18845	0.02505	0.227365	no
XLOC_007230	XLOC_007230	-	3L:11236564-11238990	OR	ORm	OK	1.45102	0.61477	-1.23895	-1.74507	0.0252	0.228284	no
XLOC_013248	XLOC_013248	CG9747	3R:26011144-26018331	OR	ORm	OK	9.32837	7.06054	-0.401848	-1.15925	0.0252	0.228284	no
XLOC_013767	XLOC_013767	-	U:4594403-4596720	OR	ORm	OK	0.998379	0.435003	-1.19856	-1.61517	0.0254	0.229556	no
XLOC_014060	XLOC_014060	-	Uextra:4933619-4934515	OR	ORm	OK	2.1303	1.02075	-1.06142	-1.91659	0.0254	0.229556	no
XLOC_006123	XLOC_006123	CG30391,CG30393	2R:17142669-17168553	OR	ORm	OK	131.191	157.522	0.263884	1.23442	0.0254	0.229556	no
XLOC_011650	XLOC_011650	CG31559	3R:1975837-1996031	OR	ORm	OK	1.60073	4.11526	1.36225	1.72639	0.0254	0.229556	no
XLOC_009840	XLOC_009840	CG31482	3R:2426963-2427923	OR	ORm	OK	172.156	206.43	0.261931	1.71543	0.0256	0.230981	no
XLOC_003949	XLOC_003949	scb	2R:11136288-11146003	OR	ORm	OK	3.35648	4.45359	0.408018	1.2243	0.0256	0.230981	no
XLOC_005513	XLOC_005513	tej	2R:10163634-10189958	OR	ORm	OK	10.0489	7.2612	-0.468753	-1.28038	0.02565	0.231337	no
XLOC_012214	XLOC_012214	CG14355	3R:9974229-9977662	OR	ORm	OK	151.835	179.533	0.241744	1.25258	0.02575	0.231761	no
XLOC_001149	XLOC_001149	CR43763	2L:15846763-15847423	OR	ORm	OK	36.5628	50.694	0.471436	1.27574	0.02585	0.232437	no
XLOC_006488	XLOC_006488	rl	2RHet:198175-252644	OR	ORm	OK	28.8063	22.6917	-0.344219	-1.56576	0.02585	0.232437	no
XLOC_011897	XLOC_011897	Unc-115a	3R:5518800-5531139	OR	ORm	OK	40.2484	48.2762	0.262382	1.17836	0.0259	0.232759	no
XLOC_013826	XLOC_013826	-	U:7611491-7613810	OR	ORm	OK	1.84663	1.13633	-0.700516	-1.53671	0.026	0.233242	no
XLOC_007934	XLOC_007934	CG33290	3L:21534379-21536114	OR	ORm	OK	1.56319	2.95736	0.919821	1.20613	0.026	0.233242	no
XLOC_003776	XLOC_003776	wuc	2R:8587585-8588356	OR	ORm	OK	264.261	219.916	-0.265008	-1.19115	0.0261	0.233819	no
XLOC_010195	XLOC_010195	CG10014	3R:8045597-8050741	OR	ORm	OK	96.1203	114.99	0.258598	1.33937	0.02635	0.235447	no
XLOC_009161	XLOC_009161	CG13043	3L:16298324-16298970	OR	ORm	OK	0.471997	1.64914	1.80486	2.08997	0.02635	0.235447	no
XLOC_013524	XLOC_013524	-	U:498714-499896	OR	ORm	OK	2.5791	1.41219	-0.868932	-1.77621	0.02645	0.236148	no
XLOC_007791	XLOC_007791	ms(3)76Cc	3L:19613601-19617409	OR	ORm	OK	50.5062	59.9136	0.246423	1.27192	0.0269	0.238896	no
XLOC_009949	XLOC_009949	CG11698	3R:4137909-4138819	OR	ORm	OK	19.9039	26.2305	0.398195	1.49013	0.02715	0.240497	no
XLOC_005166	XLOC_005166	CG1516	2R:5735565-5749069	OR	ORm	OK	16.0747	19.9917	0.314607	1.19209	0.02715	0.240497	no
XLOC_001170	XLOC_001170	-	2L:16044530-16048722	OR	ORm	OK	39.0829	46.6386	0.254986	1.25419	0.02735	0.241518	no
XLOC_001216	XLOC_001216	Ugt36Bc	2L:16799024-16801584	OR	ORm	OK	1.81402	1.11957	-0.696248	-1.20258	0.02745	0.24214	no
XLOC_007497	XLOC_007497	-	3L:15312980-15313472	OR	ORm	OK	10.7357	6.12426	-0.809808	-2.59618	0.0275	0.24232	no
XLOC_002038	XLOC_002038	CG31644	2L:5817889-5818443	OR	ORm	OK	331.319	396.658	0.259675	1.23582	0.02755	0.242467	no
XLOC_013540	XLOC_013540	klhl10	U:1904731-1938884	OR	ORm	OK	63.3317	75.2557	0.248874	1.28024	0.0276	0.242777	no
XLOC_006441	XLOC_006441	CG30161	2R:20551054-20551900	OR	ORm	OK	28.6292	37.1518	0.375942	1.59568	0.0278	0.244274	no
XLOC_001891	XLOC_001891	CG15418	2L:3619096-3621681	OR	ORm	OK	196.153	239.052	0.28535	1.26479	0.0279	0.244988	no
XLOC_003756	XLOC_003756	CG8545,CG8550	2R:8353182-8361526	OR	ORm	OK	46.8263	38.3825	-0.286869	-1.20552	0.02795	0.24523	no
XLOC_007404	XLOC_007404	CG10732	3L:13435648-13443686	OR	ORm	OK	45.8322	54.7726	0.257091	1.16724	0.028	0.245472	no
XLOC_000630	XLOC_000630	CG13385	2L:8396488-8397930	OR	ORm	OK	54.5126	66.0659	0.277317	1.17307	0.02825	0.246871	no
XLOC_001164	XLOC_001164	CG10839	2L:15979455-15981455	OR	ORm	OK	48.7738	60.3072	0.306223	1.24771	0.0283	0.247143	no
XLOC_005612	XLOC_005612	-	2R:11586230-11586730	OR	ORm	OK	4.56183	2.2058	-1.04831	-2.15779	0.02845	0.247958	no
XLOC_006603	XLOC_006603	CG9129,Sac1	3L:1247749-1251778	OR	ORm	OK	294.936	356.532	0.273627	1.24234	0.0285	0.248064	no
XLOC_002333	XLOC_002333	Uhg2,snoRNA:Me18S-A1576	2L:9893731-9895272	OR	ORm	OK	45.3098	30.9026	-0.552097	-1.35715	0.0285	0.248064	no
XLOC_010374	XLOC_010374	RpL10Aa	3R:10863003-10865571	OR	ORm	OK	182.361	218.962	0.263888	1.72987	0.0287	0.249143	no
XLOC_000165	XLOC_000165	CG4270	2L:2263402-2265321	OR	ORm	OK	99.7035	123.338	0.306902	1.69564	0.02875	0.249511	no
XLOC_012181	XLOC_012181	Hrb87F	3R:9482567-9486253	OR	ORm	OK	308.767	261.218	-0.241263	-1.11493	0.029	0.25085	no
XLOC_007711	XLOC_007711	CR44672	3L:18468397-18468779	OR	ORm	OK	1.87084	4.67742	1.32203	2.68185	0.0291	0.251317	no
XLOC_012515	XLOC_012515	CG14294,CG34284	3R:14727367-14728655	OR	ORm	OK	77.1677	96.8217	0.327334	1.84675	0.02915	0.251517	no
XLOC_008213	XLOC_008213	CG42355	3L:2037363-2039533	OR	ORm	OK	190.211	227.743	0.259803	1.22923	0.0292	0.251683	no
XLOC_011098	XLOC_011098	CG5024	3R:21636764-21639838	OR	ORm	OK	374.702	445.306	0.24905	1.54337	0.0295	0.253568	no
XLOC_001213	XLOC_001213	CG17928	2L:16791567-16793444	OR	ORm	OK	1.15468	0.626719	-0.881596	-1.27613	0.02955	0.253765	no
XLOC_015609	XLOC_015609	CG3016	X:5771032-5773820	OR	ORm	OK	53.8989	64.0089	0.248016	1.20598	0.02955	0.253765	no
XLOC_004528	XLOC_004528	HmgD	2R:17584992-17604232	OR	ORm	OK	212.393	178.015	-0.254736	-1.09679	0.02955	0.253765	no
XLOC_007064	XLOC_007064	CG6576	3L:8746718-8791819	OR	ORm	OK	41.0084	50.8182	0.309428	1.38545	0.0298	0.255043	no
XLOC_004986	XLOC_004986	CG30499	2R:3427615-3453256	OR	ORm	OK	73.4913	89.1293	0.278326	1.13188	0.03	0.25592	no
XLOC_014956	XLOC_014956	CG8105	X:15479321-15487698	OR	ORm	OK	19.5262	24.735	0.341139	1.13021	0.03015	0.256831	no
XLOC_011937	XLOC_011937	CG12814	3R:5996877-6015325	OR	ORm	OK	0.904395	1.4915	0.72174	1.22466	0.0302	0.257124	no
XLOC_012159	XLOC_012159	CG33977	3R:9227951-9228950	OR	ORm	OK	72.967	53.9199	-0.436425	-1.42192	0.0302	0.257124	no
XLOC_004043	XLOC_004043	loopin-1	2R:12422275-12424591	OR	ORm	OK	949.667	1131.51	0.252758	1.16532	0.03025	0.257416	no
XLOC_000510	XLOC_000510	Aatf	2L:6717624-6719389	OR	ORm	OK	39.7684	32.8021	-0.277835	-1.22615	0.03045	0.258782	no
XLOC_015978	XLOC_015978	Smr	X:12578115-12645858	OR	ORm	OK	14.2523	9.43382	-0.595279	-1.43966	0.03045	0.258782	no
XLOC_009291	XLOC_009291	grim	3L:18295818-18297517	OR	ORm	OK	10.6557	14.3875	0.433193	1.28641	0.03055	0.259295	no
XLOC_011804	XLOC_011804	CG9626	3R:4119564-4126719	OR	ORm	OK	2.81933	2.11085	-0.417533	-1.13	0.0306	0.259518	no
XLOC_003309	XLOC_003309	Spn42Dc,Spn42Dd	2R:2760500-2772378	OR	ORm	OK	25.9852	34.2543	0.398596	1.16489	0.0307	0.260063	no
XLOC_004828	XLOC_004828	IntS3	2R:123249-130711	OR	ORm	OK	25.2766	20.9173	-0.273107	-1.37142	0.03085	0.261064	no
XLOC_005037	XLOC_005037	CG8708	2R:4046910-4049070	OR	ORm	OK	0.406294	0.787292	0.954377	1.09493	0.0311	0.262468	no
XLOC_016481	XLOC_016481	CG15458,CG15459	X:20283348-20285489	OR	ORm	OK	190.5	238.998	0.327204	1.27069	0.03125	0.263395	no
XLOC_000692	XLOC_000692	CG34181	2L:9367639-9368434	OR	ORm	OK	42.2276	53.845	0.350626	1.81892	0.03135	0.263966	no
XLOC_004347	XLOC_004347	CG15125	2R:15543799-15547104	OR	ORm	OK	34.1608	44.1525	0.370152	1.28603	0.03145	0.2644	no
XLOC_015295	XLOC_015295	-	X:21391150-21392524	OR	ORm	OK	3.78142	2.4257	-0.640527	-1.5944	0.03155	0.265003	no
XLOC_006078	XLOC_006078	CG13442	2R:16585987-16637947	OR	ORm	OK	83.385	99.3695	0.253015	1.34081	0.03165	0.265435	no
XLOC_013557	XLOC_013557	-	U:3270798-3272647	OR	ORm	OK	3.65766	2.35017	-0.638156	-1.64953	0.032	0.267378	no
XLOC_010817	XLOC_010817	CG6678	3R:17711397-17732904	OR	ORm	OK	37.1116	50.3754	0.440849	1.3096	0.03225	0.268781	no
XLOC_004067	XLOC_004067	CG34459,CG34460	2R:12712168-12715260	OR	ORm	OK	107.837	133.991	0.313278	1.32136	0.0326	0.2707	no
XLOC_013990	XLOC_013990	-	Uextra:19796645-19796814	OR	ORm	OK	87.4393	34.6134	-1.33695	-22.4717	0.0327	0.271187	no
XLOC_010845	XLOC_010845	CG7059	3R:18215501-18219826	OR	ORm	OK	65.0011	77.8432	0.260106	1.36215	0.03285	0.27219	no
XLOC_014857	XLOC_014857	NnaD	X:13576984-13612318	OR	ORm	OK	49.8627	58.9598	0.241769	1.11881	0.0331	0.273432	no
XLOC_006056	XLOC_006056	CG13428	2R:16427016-16429136	OR	ORm	OK	0.474236	1.28099	1.43358	0.764506	0.0332	0.273775	no
XLOC_007233	XLOC_007233	scyl	3L:11245406-11249272	OR	ORm	OK	49.4873	41.3459	-0.259315	-1.17815	0.0332	0.273775	no
XLOC_007358	XLOC_007358	CG11262	3L:12988201-12990597	OR	ORm	OK	49.223	58.5748	0.250948	1.24584	0.0334	0.274767	no
XLOC_012974	XLOC_012974	CG31380	3R:21613718-21615177	OR	ORm	OK	2.71096	1.66083	-0.706903	-1.4848	0.03345	0.275075	no
XLOC_010336	XLOC_010336	CG3199	3R:9988417-10040532	OR	ORm	OK	125.886	151.457	0.266783	1.53767	0.0335	0.275313	no
XLOC_010157	XLOC_010157	CG14712	3R:7454271-7458932	OR	ORm	OK	60.5141	71.0275	0.231107	1.15896	0.03355	0.275551	no
XLOC_000960	XLOC_000960	CR44199	2L:13141776-13147195	OR	ORm	OK	2.89441	0.870977	-1.73256	-1.84282	0.03355	0.275551	no
XLOC_003976	XLOC_003976	CG30090	2R:11577330-11578519	OR	ORm	OK	11.422	8.14534	-0.487762	-1.49749	0.0336	0.275789	no
XLOC_003036	XLOC_003036	CG17470,phr6-4	2L:20642305-20647388	OR	ORm	OK	359.461	424.058	0.238424	1.43053	0.03375	0.276432	no
XLOC_002991	XLOC_002991	CG34051	2L:19960068-19961030	OR	ORm	OK	2.46529	4.35324	0.820333	1.18492	0.0338	0.276738	no
XLOC_004750	XLOC_004750	nvy	2R:20163256-20178607	OR	ORm	OK	2.00384	2.83134	0.498712	1.14032	0.03395	0.277515	no
XLOC_012936	XLOC_012936	CG10513	3R:21101511-21102934	OR	ORm	OK	3.55851	2.29734	-0.631309	-1.39293	0.034	0.277751	no
XLOC_013683	XLOC_013683	CR40639	U:9455771-9456320	OR	ORm	OK	31.4095	42.4021	0.432935	2.10666	0.03415	0.278421	no
XLOC_014614	XLOC_014614	Dip1	X:9052654-9053408	OR	ORm	OK	21.6258	28.9009	0.418358	1.13348	0.03425	0.278993	no
XLOC_010241	XLOC_010241	CG11598	3R:8460638-8462005	OR	ORm	OK	1.3212	2.25236	0.769589	1.43319	0.0343	0.279227	no
XLOC_012801	XLOC_012801	CG10175	3R:19347985-19356708	OR	ORm	OK	0.810795	0.478166	-0.761825	-1.06904	0.03445	0.280065	no
XLOC_011428	XLOC_011428	CG34432	3R:26474872-26475595	OR	ORm	OK	30.1731	39.345	0.382916	1.71081	0.03445	0.280065	no
XLOC_007020	XLOC_007020	CG8012	3L:8208379-8209298	OR	ORm	OK	28.6191	19.9031	-0.523988	-1.25509	0.03455	0.280391	no
XLOC_003467	XLOC_003467	CG42615	2R:4623314-4647095	OR	ORm	OK	72.8998	95.9055	0.395697	2.23223	0.0347	0.28133	no
XLOC_002594	XLOC_002594	CG9254	2L:13550114-13639437	OR	ORm	OK	260.467	309.135	0.247134	1.50883	0.0349	0.282428	no
XLOC_006492	XLOC_006492	l(2)41Ab	2RHet:476024-570568	OR	ORm	OK	60.2154	50.1398	-0.264174	-1.34996	0.0349	0.282428	no
XLOC_012478	XLOC_012478	CG7131,l(3)05822	3R:14109381-14125784	OR	ORm	OK	162.056	199.266	0.298203	1.26844	0.03495	0.282693	no
XLOC_014131	XLOC_014131	-	Uextra:25246891-25247469	OR	ORm	OK	3.80034	1.8611	-1.02998	-2.01177	0.0354	0.284996	no
XLOC_014172	XLOC_014172	mod(r)	X:515519-517084	OR	ORm	OK	57.476	69.409	0.272162	1.10444	0.0354	0.284996	no
XLOC_004570	XLOC_004570	CG11298	2R:18220630-18260614	OR	ORm	OK	56.584	73.8072	0.383368	1.13264	0.03565	0.286481	no
XLOC_011548	XLOC_011548	CG14659	3R:656534-657282	OR	ORm	OK	22.4121	31.5435	0.493066	1.14206	0.03565	0.286481	no
XLOC_001514	XLOC_001514	CG8665	2L:21367830-21377995	OR	ORm	OK	3.1661	4.36056	0.461808	1.26261	0.0357	0.286601	no
XLOC_010187	XLOC_010187	dpr17	3R:7920597-7937142	OR	ORm	OK	99.1129	115.991	0.22687	1.11712	0.0358	0.287193	no
XLOC_001261	XLOC_001261	Dhc36C	2L:17499255-17529122	OR	ORm	OK	12.7858	17.6465	0.464841	1.18315	0.03605	0.288316	no
XLOC_004677	XLOC_004677	retn	2R:19520132-19542343	OR	ORm	OK	3.3064	2.45841	-0.427536	-1.07	0.03615	0.288869	no
XLOC_016554	XLOC_016554	CG17450	X:21476910-21479947	OR	ORm	OK	8.95124	11.5487	0.367573	1.05365	0.0363	0.289503	no
XLOC_013230	XLOC_013230	CG7920	3R:25836197-25841006	OR	ORm	OK	113.052	132.71	0.231291	1.06876	0.03645	0.2901	no
XLOC_009703	XLOC_009703	lost	3R:228741-232913	OR	ORm	OK	428.803	366.263	-0.227436	-1.17267	0.03675	0.291708	no
XLOC_001115	XLOC_001115	-	2L:15317474-15317846	OR	ORm	OK	1.37346	3.95304	1.52515	2.86741	0.0368	0.291963	no
XLOC_016233	XLOC_016233	RSG7	X:16732205-16738466	OR	ORm	OK	0.979637	1.49407	0.608926	1.14546	0.0368	0.291963	no
XLOC_014136	XLOC_014136	-	Uextra:27466729-27467162	OR	ORm	OK	5.76045	2.82905	-1.02587	-2.4116	0.03695	0.292728	no
XLOC_012079	XLOC_012079	Cyp313a5,Pglym87	3R:8057357-8060406	OR	ORm	OK	138.977	164.251	0.24105	1.30328	0.0372	0.293927	no
XLOC_004380	XLOC_004380	18w	2R:15999015-16004437	OR	ORm	OK	1.69138	2.28472	0.433815	1.17079	0.03725	0.294145	no
XLOC_012216	XLOC_012216	CG9722	3R:9978606-9979551	OR	ORm	OK	42.1307	52.6391	0.321263	1.65595	0.03735	0.294721	no
XLOC_000214	XLOC_000214	CG8813	2L:2868626-2874489	OR	ORm	OK	158.802	202.73	0.352329	1.11284	0.0374	0.294903	no
XLOC_007296	XLOC_007296	CG43638,CG6793	3L:11996180-12057959	OR	ORm	OK	241.286	289.105	0.260848	1.18746	0.03755	0.29573	no
XLOC_010517	XLOC_010517	kuk	3R:12905709-12910560	OR	ORm	OK	76.4396	64.9654	-0.234647	-1.0934	0.0377	0.296662	no
XLOC_002447	XLOC_002447	CR45725	2L:11073433-11075962	OR	ORm	OK	0.697532	1.47376	1.07918	1.24113	0.03785	0.297342	no
XLOC_010181	XLOC_010181	GC1,GC2	3R:7793429-7798618	OR	ORm	OK	77.3238	93.2362	0.269978	1.209	0.03785	0.297342	no
XLOC_003264	XLOC_003264	CR44131	2R:1956299-1958152	OR	ORm	OK	28.0953	35.597	0.341427	1.17495	0.03795	0.297735	no
XLOC_008854	XLOC_008854	CG32085	3L:11643616-11673444	OR	ORm	OK	30.2269	35.8977	0.248057	1.12825	0.0381	0.298519	no
XLOC_013178	XLOC_013178	CG31445,SP1029,stg	3R:25066292-25081522	OR	ORm	OK	36.4493	43.306	0.248674	1.2404	0.0382	0.299088	no
XLOC_011809	XLOC_011809	CG11694	3R:4136924-4137859	OR	ORm	OK	41.1762	51.0821	0.311008	1.43937	0.03825	0.299194	no
XLOC_014044	XLOC_014044	-	Uextra:2553946-2554662	OR	ORm	OK	1.91069	0.811648	-1.23517	-1.93937	0.0384	0.299937	no
XLOC_003761	XLOC_003761	CG30056,fra	2R:8416557-8451689	OR	ORm	OK	117.919	159.535	0.436071	1.19018	0.0384	0.299937	no
XLOC_001485	XLOC_001485	CR33318,CR33318-RA	2L:20923954-20924534	OR	ORm	OK	191.228	230.179	0.267461	1.20642	0.03845	0.300256	no
XLOC_011464	XLOC_011464	gskt	3R:27198148-27199920	OR	ORm	OK	122.156	143.121	0.228511	1.25255	0.0385	0.300504	no
XLOC_000926	XLOC_000926	CG17010,bru-2	2L:12343642-12397528	OR	ORm	OK	84.0688	100.085	0.251577	1.30686	0.03855	0.300643	no
XLOC_008308	XLOC_008308	CG32262	3L:3809145-3810196	OR	ORm	OK	98.3599	116.863	0.248679	1.41139	0.0386	0.300783	no
XLOC_004801	XLOC_004801	CG42851,Dll	2R:20696830-20723190	OR	ORm	OK	42.2018	53.2354	0.33508	1.40969	0.03885	0.30212	no
XLOC_009795	XLOC_009795	-	3R:1857243-1857739	OR	ORm	OK	2.57713	4.8652	0.916734	2.12284	0.039	0.302963	no
XLOC_003591	XLOC_003591	Prx2540-2	2R:6306222-6307266	OR	ORm	OK	50.2589	61.8632	0.299701	1.41341	0.039	0.302963	no
XLOC_007342	XLOC_007342	CG17666	3L:12774424-12777477	OR	ORm	OK	159.396	190.89	0.260128	1.13765	0.03935	0.304815	no
XLOC_015813	XLOC_015813	mgl	X:9250666-9394199	OR	ORm	OK	8.89181	10.5931	0.252578	1.11861	0.03945	0.305193	no
XLOC_012259	XLOC_012259	Rrp6	3R:10705176-10711968	OR	ORm	OK	72.301	84.7297	0.228852	1.0818	0.03955	0.305534	no
XLOC_015628	XLOC_015628	Rbcn-3A	X:6134777-6149520	OR	ORm	OK	6.15927	7.36486	0.257899	1.11653	0.0396	0.305704	no
XLOC_014083	XLOC_014083	-	Uextra:9541252-9542007	OR	ORm	OK	3.09739	5.08809	0.716072	1.67483	0.03965	0.305873	no
XLOC_011943	XLOC_011943	Bruce	3R:6137618-6157261	OR	ORm	OK	28.2454	32.9088	0.220458	1.1707	0.03965	0.305873	no
XLOC_008387	XLOC_008387	CG7514	3L:4687586-4688774	OR	ORm	OK	36.5118	44.8292	0.296076	1.39901	0.03985	0.306874	no
XLOC_000814	XLOC_000814	CG17118,CG6431,CG6443	2L:10724202-10731356	OR	ORm	OK	158.437	187.599	0.243749	1.15905	0.0399	0.307115	no
XLOC_012551	XLOC_012551	CG6184	3R:15476595-15483588	OR	ORm	OK	22.9604	27.3526	0.252528	1.09514	0.03995	0.307428	no
XLOC_005108	XLOC_005108	CG13743,CG8197,PPO2	2R:4929763-4949567	OR	ORm	OK	49.7632	60.4134	0.279791	1.15196	0.04015	0.30846	no
XLOC_007392	XLOC_007392	-	3L:13310243-13310842	OR	ORm	OK	8.15888	12.1496	0.574464	1.69892	0.0403	0.309177	no
XLOC_013120	XLOC_013120	betaTub97EF	3R:23792729-23814106	OR	ORm	OK	3.4675	2.38453	-0.540189	-1.06136	0.04035	0.309308	no
XLOC_010582	XLOC_010582	CG12347	3R:13698469-13742300	OR	ORm	OK	32.764	43.2619	0.400988	1.16612	0.04045	0.309712	no
XLOC_016164	XLOC_016164	MSBP	X:15781599-15786012	OR	ORm	OK	128.065	107.866	-0.247637	-1.38496	0.0407	0.310936	no
XLOC_003266	XLOC_003266	CG14589	2R:1975377-2056592	OR	ORm	OK	162.423	192.387	0.244253	1.08238	0.04075	0.311064	no
XLOC_009834	XLOC_009834	Neurochondrin	3R:2294158-2296738	OR	ORm	OK	5.24553	3.92599	-0.418031	-1.18083	0.04085	0.311284	no
XLOC_012518	XLOC_012518	Mpc1	3R:14752717-14754381	OR	ORm	OK	161.548	189.958	0.233718	1.16352	0.0409	0.31152	no
XLOC_006300	XLOC_006300	Prosbeta5R1	2R:19196176-19197339	OR	ORm	OK	83.9794	99.8912	0.250322	1.40267	0.04105	0.312481	no
XLOC_002123	XLOC_002123	CG17377	2L:6801357-6802840	OR	ORm	OK	1028.32	1199.96	0.222701	1.2268	0.0411	0.312643	no
XLOC_013432	XLOC_013432	CG1732,Eph	4:631309-656144	OR	ORm	OK	53.3687	45.4034	-0.233192	-1.4171	0.04135	0.313889	no
XLOC_013812	XLOC_013812	CR41583	U:6939324-7286205	OR	ORm	OK	1061.07	1251.17	0.237762	1.93454	0.04135	0.313889	no
XLOC_000359	XLOC_000359	CG15625	2L:4889994-4891277	OR	ORm	OK	40.3073	48.8926	0.278577	1.29784	0.0414	0.314123	no
XLOC_006399	XLOC_006399	CG43777,tamo	2R:20004314-20021116	OR	ORm	OK	67.4816	81.6118	0.274285	1.21759	0.04145	0.314212	no
XLOC_008016	XLOC_008016	CG14448	3L:22781393-22828294	OR	ORm	OK	107.259	130.981	0.28826	1.136	0.0415	0.314518	no
XLOC_015643	XLOC_015643	CG33668	X:6312792-6313467	OR	ORm	OK	60.1803	47.0559	-0.354914	-1.88772	0.04165	0.315254	no
XLOC_002361	XLOC_002361	Ripalpha	2L:10199400-10200974	OR	ORm	OK	66.0544	55.0277	-0.263495	-1.42273	0.04175	0.315683	no
XLOC_014097	XLOC_014097	-	Uextra:14894399-14895047	OR	ORm	OK	1.75289	0.676619	-1.37332	-1.88658	0.04185	0.31611	no
XLOC_002679	XLOC_002679	Mst35Ba,Mst35Bb	2L:14879036-14883880	OR	ORm	OK	640.058	749.714	0.228137	1.3978	0.04195	0.316465	no
XLOC_002704	XLOC_002704	CG15258	2L:15360920-15361627	OR	ORm	OK	97.2558	117.121	0.268149	1.49997	0.042	0.316623	no
XLOC_008366	XLOC_008366	CG32240	3L:4380863-4381629	OR	ORm	OK	226.338	266.696	0.236719	1.65282	0.0426	0.319493	no
XLOC_013289	XLOC_013289	CG2267	3R:26452962-26455918	OR	ORm	OK	226.336	263.728	0.220586	1.10438	0.04285	0.32067	no
XLOC_000667	XLOC_000667	CG18662	2L:8977833-8984872	OR	ORm	OK	595.103	693.457	0.220665	1.15248	0.0429	0.320788	no
XLOC_005047	XLOC_005047	CG2291	2R:4148111-4148968	OR	ORm	OK	202.992	238.352	0.231674	1.11623	0.0429	0.320788	no
XLOC_009220	XLOC_009220	CG6497	3L:17238923-17258139	OR	ORm	OK	42.524	54.0796	0.346806	1.32401	0.0429	0.320788	no
XLOC_001479	XLOC_001479	twit	2L:20852577-20857891	OR	ORm	OK	3.26557	2.07018	-0.657579	-1.23502	0.04295	0.320906	no
XLOC_009610	XLOC_009610	-	3L:23339080-23339502	OR	ORm	OK	4.55977	8.5037	0.899129	1.15449	0.0431	0.321623	no
XLOC_003325	XLOC_003325	Tsp42Ef	2R:2912514-2915587	OR	ORm	OK	4.86179	6.78812	0.481524	1.31781	0.04355	0.323802	no
XLOC_015273	XLOC_015273	CG11666	X:20855683-20856874	OR	ORm	OK	27.1432	36.714	0.435738	1.19275	0.04365	0.324214	no
XLOC_004761	XLOC_004761	CG3483	2R:20332859-20338189	OR	ORm	OK	80.4696	94.826	0.236839	1.19873	0.0438	0.324923	no
XLOC_002280	XLOC_002280	-	2L:8817684-8818812	OR	ORm	OK	0.550259	1.11455	1.01829	1.44828	0.04395	0.32552	no
XLOC_008255	XLOC_008255	CG32487,CG32488	3L:3014760-3017611	OR	ORm	OK	91.6665	111.171	0.278311	1.29004	0.04405	0.325672	no
XLOC_008626	XLOC_008626	CG7366	3L:8194177-8195517	OR	ORm	OK	79.439	93.795	0.239663	1.27521	0.04405	0.325672	no
XLOC_004292	XLOC_004292	CG15109	2R:14946344-14948570	OR	ORm	OK	472.591	548.763	0.215589	1.07367	0.0441	0.325894	no
XLOC_013414	XLOC_013414	Crk	4:230551-235470	OR	ORm	OK	95.2558	79.5795	-0.259411	-1.30518	0.0441	0.325894	no
XLOC_002739	XLOC_002739	CG7653	2L:15876935-15880209	OR	ORm	OK	26.8227	31.9645	0.253017	1.19539	0.0442	0.326339	no
XLOC_006627	XLOC_006627	robl62A	3L:1475437-1489547	OR	ORm	OK	554.374	645.888	0.220424	1.56608	0.0442	0.326339	no
XLOC_012116	XLOC_012116	Men	3R:8538814-8548164	OR	ORm	OK	89.99	105.001	0.222569	1.06665	0.04435	0.327005	no
XLOC_012135	XLOC_012135	snk	3R:8864096-8869808	OR	ORm	OK	0.967716	1.65405	0.773349	1.17743	0.0444	0.327152	no
XLOC_001079	XLOC_001079	CG4691,CSN1a	2L:14760609-14764069	OR	ORm	OK	453.738	528.907	0.221153	1.35714	0.0445	0.327595	no
XLOC_012905	XLOC_012905	CG13639	3R:20685621-20686088	OR	ORm	OK	0.593645	2.03953	1.78056	2.18549	0.0448	0.32899	no
XLOC_002377	XLOC_002377	CG5604	2L:10281922-10292365	OR	ORm	OK	58.4077	67.7844	0.214794	1.10494	0.0448	0.32899	no
XLOC_008997	XLOC_008997	CG10089	3L:13458651-13467948	OR	ORm	OK	86.887	103.291	0.2495	1.10581	0.04485	0.329026	no
XLOC_016461	XLOC_016461	Sdic1	X:20068249-20072671	OR	ORm	OK	30.5371	36.4091	0.253734	1.03108	0.04495	0.329464	no
XLOC_002861	XLOC_002861	CR44767	2L:17993440-17994580	OR	ORm	OK	1.77522	0.963485	-0.881665	-1.18428	0.045	0.329683	no
XLOC_010049	XLOC_010049	CG8526	3R:5626813-5635090	OR	ORm	OK	145.095	176.812	0.285217	1.23942	0.0451	0.330047	no
XLOC_014070	XLOC_014070	-	Uextra:6607342-6607929	OR	ORm	OK	2.37342	4.24112	0.837474	1.83384	0.04515	0.330228	no
XLOC_000257	XLOC_000257	Pdsw	2L:3466156-3467334	OR	ORm	OK	176.959	208.786	0.238608	1.04652	0.0452	0.330373	no
XLOC_015714	XLOC_015714	2025-12-01	X:7761193-7767673	OR	ORm	OK	1.78561	1.22153	-0.547724	-1.09612	0.04525	0.330554	no
XLOC_005864	XLOC_005864	CG15116	2R:14942735-14943429	OR	ORm	OK	0.8829	2.02705	1.19906	1.72989	0.0453	0.330809	no
XLOC_006423	XLOC_006423	Prosalpha4T2	2R:20388302-20389800	OR	ORm	OK	76.2451	90.1989	0.242466	1.081	0.04545	0.331572	no
XLOC_006787	XLOC_006787	Mul1	3L:4021386-4026011	OR	ORm	OK	106.057	124.841	0.235263	1.25778	0.0456	0.332333	no
XLOC_001248	XLOC_001248	CG31804	2L:17358956-17365353	OR	ORm	OK	98.974	118.106	0.254958	1.17715	0.0457	0.332723	no
XLOC_006190	XLOC_006190	PpD5	2R:17929171-17930450	OR	ORm	OK	46.5792	56.0292	0.266492	1.33162	0.0457	0.332723	no
XLOC_001329	XLOC_001329	CG17324	2L:18818251-18823055	OR	ORm	OK	4.98403	6.78852	0.445783	1.19278	0.04655	0.336154	no
XLOC_000476	XLOC_000476	CG9222	2L:6131022-6132484	OR	ORm	OK	103.973	121.743	0.227626	1.27175	0.04655	0.336154	no
XLOC_003903	XLOC_003903	Uhg5,snoRNA:Me18S-G1952,snoRNA:Me28S-G2703a,snoRNA:Me28S-U1848	2R:10507302-10512003	OR	ORm	OK	18.2057	12.2895	-0.566962	-1.12183	0.04655	0.336154	no
XLOC_000879	XLOC_000879	CG14931	2L:11788333-11789475	OR	ORm	OK	75.6912	90.3745	0.25579	1.09441	0.0466	0.336404	no
XLOC_006163	XLOC_006163	CR44750	2R:17614999-17615700	OR	ORm	OK	3.21742	5.39265	0.74509	1.67656	0.04665	0.336691	no
XLOC_008521	XLOC_008521	velo	3L:6737519-6745852	OR	ORm	OK	50.9874	60.7034	0.251637	1.05028	0.04675	0.337115	no
XLOC_009281	XLOC_009281	CG34253	3L:18074220-18080492	OR	ORm	OK	40.674	29.9873	-0.439754	-1.54006	0.0468	0.337216	no
XLOC_004036	XLOC_004036	CG15925	2R:12333421-12337197	OR	ORm	OK	24.6884	30.4943	0.304708	1.30506	0.0469	0.33764	no
XLOC_009223	XLOC_009223	CG13725	3L:17317717-17318618	OR	ORm	OK	106.517	126.177	0.244364	1.48174	0.04725	0.339414	no
XLOC_001196	XLOC_001196	CG31816	2L:16542545-16543263	OR	ORm	OK	145.674	176.492	0.276859	1.95433	0.0474	0.340044	no
XLOC_012243	XLOC_012243	Pde6	3R:10339622-10384026	OR	ORm	OK	1.328	1.90692	0.521993	1.20848	0.0474	0.340044	no
XLOC_009290	XLOC_009290	CG13700	3L:18291841-18295363	OR	ORm	OK	102.97	119.708	0.217299	1.14453	0.0475	0.340538	no
XLOC_016137	XLOC_016137	sog	X:15497315-15527467	OR	ORm	OK	2.8163	3.64365	0.371584	1.05394	0.0477	0.341434	no
XLOC_008962	XLOC_008962	-	3L:13202449-13203694	OR	ORm	OK	0.797603	1.46269	0.874884	1.52039	0.04775	0.341434	no
XLOC_001478	XLOC_001478	CG14402,CG31676	2L:20840749-20850987	OR	ORm	OK	55.369	65.5566	0.243662	1.16087	0.04775	0.341434	no
XLOC_012591	XLOC_012591	Dic2	3R:16325713-16327880	OR	ORm	OK	258.916	302.475	0.224334	1.13639	0.04775	0.341434	no
XLOC_013430	XLOC_013430	Ephrin	4:592380-601142	OR	ORm	OK	32.0749	26.583	-0.270944	-1.27659	0.04795	0.342416	no
XLOC_013787	XLOC_013787	-	U:5670347-5671007	OR	ORm	OK	1.32308	0.200627	-2.72131	-2.10638	0.048	0.342586	no
XLOC_004081	XLOC_004081	CG43788	2R:12812159-12832631	OR	ORm	OK	48.9748	12.3484	-1.98772	-5.24846	0.0481	0.343038	no
XLOC_013963	XLOC_013963	-	Uextra:10670107-10670806	OR	ORm	OK	3.12212	1.38661	-1.17096	-2.23124	0.04815	0.343283	no
XLOC_012746	XLOC_012746	CG4907,wge	3R:18533408-18546931	OR	ORm	OK	75.2168	88.4421	0.233678	1.24018	0.0482	0.343527	no
XLOC_012576	XLOC_012576	CG4390	3R:15881999-15885678	OR	ORm	OK	156.686	185.199	0.241194	1.28929	0.0483	0.343866	no
XLOC_012225	XLOC_012225	CG9624	3R:10053818-10054867	OR	ORm	OK	140.99	164.755	0.224726	1.30421	0.04835	0.344072	no
XLOC_013987	XLOC_013987	-	Uextra:18047517-18048134	OR	ORm	OK	2.65954	1.27466	-1.06106	-1.98833	0.04845	0.344373	no
XLOC_013291	XLOC_013291	CG12069,Pka-C2	3R:26519293-26524010	OR	ORm	OK	132.762	156.359	0.236021	1.24573	0.04845	0.344373	no
XLOC_000065	XLOC_000065	CG3544	2L:784279-790798	OR	ORm	OK	30.4005	36.7728	0.27454	1.18663	0.0486	0.344953	no
XLOC_009209	XLOC_009209	CG11905	3L:16921480-16928636	OR	ORm	OK	11.8297	14.742	0.317519	1.04797	0.04865	0.345158	no
XLOC_009712	XLOC_009712	5-HT2A	3R:438591-459026	OR	ORm	OK	1.58397	0.986433	-0.683249	-1.22408	0.0487	0.345326	no
XLOC_016519	XLOC_016519	CR32511	X:21027285-21027898	OR	ORm	OK	2.58286	1.02181	-1.33785	-0.931489	0.0487	0.345326	no
XLOC_002758	XLOC_002758	CG5869	2L:16299942-16302954	OR	ORm	OK	59.3922	47.3777	-0.326067	-1.15339	0.04885	0.346015	no
XLOC_003796	XLOC_003796	CG13321	2R:8840616-8843217	OR	ORm	OK	1.9972	3.26904	0.710891	1.28914	0.049	0.346703	no
XLOC_013466	XLOC_013466	ci	4:67897-83750	OR	ORm	OK	2.96657	2.22389	-0.415709	-1.30725	0.0491	0.347261	no
XLOC_005176	XLOC_005176	Pka-R2	2R:5881394-5913547	OR	ORm	OK	40.5203	48.2245	0.251123	1.05218	0.0494	0.348555	no
XLOC_012547	XLOC_012547	CG6231	3R:15441745-15458440	OR	ORm	OK	2.71505	3.67984	0.438665	1.10933	0.04945	0.348795	no
XLOC_009975	XLOC_009975	CG8236	3R:4595115-4596872	OR	ORm	OK	43.2361	51.4264	0.250274	1.18861	0.04945	0.348795	no
XLOC_010760	XLOC_010760	Atpalpha	3R:16774427-16801961	OR	ORm	OK	44.3816	51.8985	0.225731	1.0431	0.0495	0.349072	no
XLOC_014107	XLOC_014107	-	Uextra:19169653-19169895	OR	ORm	OK	5.57981	13.1525	1.23705	5.07398	0.04965	0.349867	no
XLOC_010965	XLOC_010965	Orct2	3R:20098750-20101450	OR	ORm	OK	3.24906	4.41348	0.441894	1.12532	0.04975	0.350421	no
XLOC_008066	XLOC_008066	-	3L:42441-43063	OR	ORm	OK	3.06395	1.50884	-1.02196	-1.95147	0.04985	0.350937	no
XLOC_014568	XLOC_014568	CG15337	X:8054086-8056825	OR	ORm	OK	34.0878	43.342	0.34651	1.28654	0.04985	0.350937	no
XLOC_009908	XLOC_009908	Sp7	3R:3585507-3589459	OR	ORm	OK	5.83118	4.05334	-0.524678	-1.22493	0.04985	0.350937	no
XLOC_002277	XLOC_002277	CG42710	2L:8781798-8782500	OR	ORm	OK	62.4947	76.6996	0.295484	1.57813	0.05005	0.351966	no
XLOC_010080	XLOC_010080	CG43143	3R:6089974-6137335	OR	ORm	OK	22.7278	26.6424	0.229266	1.06136	0.05005	0.351966	no
XLOC_008043	XLOC_008043	-	3L:23439389-23439596	OR	ORm	OK	9.23705	2.80482	-1.71952	-5.52041	0.05025	0.352994	no
XLOC_008833	XLOC_008833	CG12289	3L:11450175-11451570	OR	ORm	OK	38.9665	46.819	0.264859	1.29805	0.0503	0.35327	no
XLOC_001369	XLOC_001369	CG31798	2L:19390369-19398493	OR	ORm	OK	60.5709	73.5851	0.280788	1.09414	0.0503	0.35327	no
XLOC_003633	XLOC_003633	CG13228	2R:7121499-7121970	OR	ORm	OK	2.59663	4.77947	0.880209	1.95546	0.05075	0.355098	no
XLOC_000322	XLOC_000322	CG15425	2L:4256797-4258425	OR	ORm	OK	196.478	230.296	0.229125	1.07267	0.05075	0.355098	no
XLOC_015198	XLOC_015198	-	X:19505530-19509718	OR	ORm	OK	23.1448	27.3953	0.243242	1.06332	0.051	0.356391	no
XLOC_002948	XLOC_002948	CG17564	2L:19298344-19299933	OR	ORm	OK	113.074	131.659	0.219536	1.15322	0.051	0.356391	no
XLOC_004734	XLOC_004734	CG13564,CG16786	2R:19968392-19973810	OR	ORm	OK	63.0045	79.5059	0.335606	1.75334	0.05115	0.357058	no
XLOC_006503	XLOC_006503	-	2RHet:2992272-2992826	OR	ORm	OK	0.490441	1.49481	1.60781	1.90424	0.05125	0.3573	no
XLOC_008380	XLOC_008380	CG32243	3L:4539289-4541666	OR	ORm	OK	132.019	113.377	-0.219619	-1.22553	0.05125	0.3573	no
XLOC_010164	XLOC_010164	CG14718	3R:7526191-7528442	OR	ORm	OK	247.061	285.996	0.211127	1.07284	0.0514	0.358041	no
XLOC_007111	XLOC_007111	Hsp27	3L:9376959-9379563	OR	ORm	OK	769.614	620.411	-0.212569	-1.91755	0.0514	0.358041	no
XLOC_003713	XLOC_003713	Cyp6g1,wash	2R:8067871-8077882	OR	ORm	OK	77.5755	93.1918	0.264601	1.18486	0.05145	0.358275	no
XLOC_002149	XLOC_002149	Pvf2	2L:7067982-7084635	OR	ORm	OK	16.0502	22.9073	0.513209	1.14677	0.05155	0.358705	no
XLOC_001051	XLOC_001051	CG15286	2L:14334120-14345795	OR	ORm	OK	105.627	125.575	0.249567	1.20033	0.05165	0.359248	no
XLOC_012985	XLOC_012985	Mst57Db	3R:21656441-21656636	OR	ORm	OK	1957.36	1576.76	-0.311948	-8.44131	0.0519	0.360337	no
XLOC_009905	XLOC_009905	CG2616	3R:3547911-3550437	OR	ORm	OK	38.8439	46.334	0.254381	1.03116	0.052	0.360687	no
XLOC_012219	XLOC_012219	CG31327	3R:9983281-9986000	OR	ORm	OK	74.3101	86.2041	0.214198	1.19212	0.05205	0.360996	no
XLOC_014428	XLOC_014428	CG15764	X:5763127-5764299	OR	ORm	OK	68.0378	80.8733	0.249327	1.03502	0.05245	0.362504	no
XLOC_013935	XLOC_013935	-	Uextra:6405789-6406414	OR	ORm	OK	1.11295	2.36926	1.09005	1.86025	0.0526	0.363043	no
XLOC_004632	XLOC_004632	twi	2R:18870064-18935848	OR	ORm	OK	9.86446	12.6549	0.35938	1.06212	0.0526	0.363043	no
XLOC_012140	XLOC_012140	CG8508	3R:9011247-9012218	OR	ORm	OK	61.8839	74.0164	0.258281	1.3696	0.05265	0.363273	no
XLOC_003704	XLOC_003704	CG13186	2R:7968780-7969562	OR	ORm	OK	66.2248	79.8779	0.270426	1.39879	0.05275	0.363734	no
XLOC_013563	XLOC_013563	-	U:3533469-3535011	OR	ORm	OK	5.46833	3.8052	-0.523127	-1.20154	0.05285	0.364002	no
XLOC_013706	XLOC_013706	CR41618	U:9909686-9910701	OR	ORm	OK	1.45845	0.655331	-1.15414	-2.19317	0.05285	0.364002	no
XLOC_005771	XLOC_005771	CCHa1-R	2R:13534352-13552573	OR	ORm	OK	0.871687	0.494258	-0.818545	-1.15459	0.0531	0.364918	no
XLOC_001290	XLOC_001290	CG17681	2L:18153122-18154516	OR	ORm	OK	0.995509	1.69984	0.77189	1.39821	0.0532	0.365414	no
XLOC_007492	XLOC_007492	CG6888	3L:15200943-15201686	OR	ORm	OK	158.711	186.481	0.232619	1.49391	0.0532	0.365414	no
XLOC_013999	XLOC_013999	-	Uextra:23748310-23748951	OR	ORm	OK	4.7957	2.74785	-0.803441	-1.83947	0.05325	0.365566	no
XLOC_013071	XLOC_013071	CG5987,pll	3R:23073932-23082210	OR	ORm	OK	95.9283	114.128	0.250628	1.06433	0.05325	0.365566	no
XLOC_000911	XLOC_000911	CR44591	2L:12079603-12080568	OR	ORm	OK	1.3831	2.35568	0.768232	1.40433	0.0535	0.366821	no
XLOC_016241	XLOC_016241	CG13001	X:16835118-16836904	OR	ORm	OK	8.85515	6.81944	-0.376864	-1.14523	0.0536	0.367315	no
XLOC_004225	XLOC_004225	CR44421	2R:14144600-14145100	OR	ORm	OK	1.23697	2.643	1.09537	1.93065	0.0539	0.368715	no
XLOC_004685	XLOC_004685	l(2)tid	2R:19592961-19597650	OR	ORm	OK	94.3311	111.413	0.240107	1.09516	0.0539	0.368715	no
XLOC_006539	XLOC_006539	Pdk1	3L:128902-145958	OR	ORm	OK	66.475	77.3064	0.217775	1.03294	0.054	0.369207	no
XLOC_009485	XLOC_009485	Sems	3L:20948854-20949850	OR	ORm	OK	0.74879	1.51751	1.01907	1.47002	0.0544	0.370974	no
XLOC_000874	XLOC_000874	CG4988	2L:11694803-11696107	OR	ORm	OK	118.008	137.334	0.218803	1.24484	0.0545	0.37127	no
XLOC_008197	XLOC_008197	R	3L:1859105-1862338	OR	ORm	OK	28.9761	24.3814	-0.249081	-1.09967	0.0545	0.37127	no
XLOC_013306	XLOC_013306	CG15549	3R:26761117-26762229	OR	ORm	OK	23.6981	29.4911	0.315507	1.33601	0.0549	0.372562	no
XLOC_012854	XLOC_012854	twin	3R:20022614-20052656	OR	ORm	OK	174.032	205.228	0.237876	1.15514	0.0549	0.372562	no
XLOC_013410	XLOC_013410	pan	4:89951-134896	OR	ORm	OK	8.81449	7.0138	-0.329681	-1.23128	0.05535	0.374182	no
XLOC_008238	XLOC_008238	CG32295	3L:2505244-2554347	OR	ORm	OK	68.5	84.9491	0.310494	1.09095	0.05555	0.374915	no
XLOC_013961	XLOC_013961	-	Uextra:10069566-10069683	OR	ORm	OK	447.96	132.125	-1.76147	-144.015	0.05565	0.375242	no
XLOC_006400	XLOC_006400	CG4065	2R:20021511-20025573	OR	ORm	OK	30.358	36.2057	0.254138	1.02592	0.05575	0.37553	no
XLOC_013106	XLOC_013106	CG12426	3R:23593687-23731565	OR	ORm	OK	38.9857	50.0302	0.359853	1.68107	0.0558	0.375597	no
XLOC_001193	XLOC_001193	Idgf3	2L:16450656-16455194	OR	ORm	OK	33.5924	40.2677	0.261491	1.08505	0.0558	0.375597	no
XLOC_005259	XLOC_005259	Spn47C	2R:6825929-6849417	OR	ORm	OK	48.1658	57.3882	0.252744	1.11797	0.0558	0.375597	no
XLOC_012137	XLOC_012137	-	3R:8905925-8907051	OR	ORm	OK	1.17585	2.55073	1.11721	1.90439	0.05585	0.375779	no
XLOC_008644	XLOC_008644	-	3L:8387921-8398463	OR	ORm	OK	44.9013	53.3501	0.248733	1.1146	0.05595	0.376182	no
XLOC_012274	XLOC_012274	CG6752	3R:10976096-11032169	OR	ORm	OK	63.8217	74.3923	0.221107	1.0817	0.05615	0.376869	no
XLOC_014439	XLOC_014439	CG5966	X:5882823-5886673	OR	ORm	OK	1.13141	1.66331	0.555936	1.05957	0.0562	0.377012	no
XLOC_002951	XLOC_002951	fon	2L:19383137-19386205	OR	ORm	OK	3.5773	4.84478	0.437561	1.03605	0.0562	0.377012	no
XLOC_014762	XLOC_014762	CG1840,SelG	X:11771769-11783219	OR	ORm	OK	120.334	97.9782	-0.296511	-1.20624	0.0563	0.377219	no
XLOC_003213	XLOC_003213	-	2R:475957-476573	OR	ORm	OK	0.983393	1.97102	1.0031	1.59226	0.0564	0.377658	no
XLOC_012532	XLOC_012532	CG11703	3R:15052624-15071852	OR	ORm	OK	49.7771	62.5795	0.330208	1.19571	0.05645	0.377838	no
XLOC_014473	XLOC_014473	CG17717,Pat1	X:6483260-6490987	OR	ORm	OK	76.7345	91.6471	0.256215	1.32207	0.0565	0.378095	no
XLOC_001665	XLOC_001665	CG31921,CG43755	2L:305934-358174	OR	ORm	OK	299.444	349.47	0.222884	1.02761	0.05665	0.378674	no
XLOC_006432	XLOC_006432	CG4681,SIFa	2R:20453076-20467464	OR	ORm	OK	80.7294	99.8127	0.30613	0.975777	0.05685	0.379392	no
XLOC_001638	XLOC_001638	-	2L:22975726-22977258	OR	ORm	OK	8.21231	5.86568	-0.485489	-1.2014	0.05695	0.379634	no
XLOC_015118	XLOC_015118	Tsf1	X:18281111-18284427	OR	ORm	OK	7.24239	9.34124	0.36715	1.00304	0.057	0.379813	no
XLOC_012658	XLOC_012658	-	3R:17176330-17177766	OR	ORm	OK	0.966025	1.66518	0.785546	1.19204	0.05705	0.379914	no
XLOC_005344	XLOC_005344	CG30039	2R:7938481-7939260	OR	ORm	OK	765.586	881.957	0.204144	1.48947	0.05705	0.379914	no
XLOC_008058	XLOC_008058	CG40045	3L:24021540-24029057	OR	ORm	OK	190.984	162.583	-0.23228	-1.18109	0.0571	0.379977	no
XLOC_001235	XLOC_001235	CR45448	2L:17102125-17110827	OR	ORm	OK	5.28287	8.3539	0.661128	1.16632	0.0571	0.379977	no
XLOC_006674	XLOC_006674	CG32301,CG32305	3L:2243888-2252729	OR	ORm	OK	17.2646	20.6133	0.255759	1.06895	0.05715	0.380155	no
XLOC_012312	XLOC_012312	CG43335	3R:11459692-11486459	OR	ORm	OK	0.914567	0.542731	-0.752852	-1.19521	0.05715	0.380155	no
XLOC_010282	XLOC_010282	CG8630	3R:9105442-9110249	OR	ORm	OK	0.789799	1.24139	0.652402	1.14456	0.0572	0.380449	no
XLOC_006767	XLOC_006767	CG43089	3L:3713996-3714717	OR	ORm	OK	77.8097	96.4159	0.309321	1.11249	0.0575	0.381786	no
XLOC_006237	XLOC_006237	CG4329	2R:18495814-18500881	OR	ORm	OK	35.3209	41.3701	0.228065	0.949236	0.05775	0.382786	no
XLOC_016610	XLOC_016610	mt:ATPase6,mt:ATPase8,mt:CoI,mt:CoII,mt:CoIII,mt:ND2,mt:ND3	dmel_mitochondrion_genome:0-6318	OR	ORm	OK	15980.6	11710	-0.44858	-1.95542	0.05775	0.382786	no
XLOC_008520	XLOC_008520	dikar	3L:6721814-6736409	OR	ORm	OK	25.1919	31.2049	0.308813	1.0214	0.0581	0.384407	no
XLOC_009160	XLOC_009160	CG13044	3L:16295589-16296646	OR	ORm	OK	3.99756	6.23684	0.641695	1.06359	0.05875	0.387183	no
XLOC_013941	XLOC_013941	-	Uextra:6955737-6956224	OR	ORm	OK	3.06727	1.44792	-1.08298	-2.01901	0.05885	0.387608	no
XLOC_011753	XLOC_011753	alpha-Est1	3R:3371454-3375420	OR	ORm	OK	3.38866	2.44514	-0.470798	-1.02455	0.0589	0.387743	no
XLOC_008977	XLOC_008977	-	3L:13316579-13317300	OR	ORm	OK	2.94501	5.00426	0.764887	1.66788	0.05905	0.388418	no
XLOC_007919	XLOC_007919	CG32436	3L:21337132-21348149	OR	ORm	OK	191.23	220.835	0.207661	1.04021	0.05915	0.38892	no
XLOC_013931	XLOC_013931	-	Uextra:5539297-5633030	OR	ORm	OK	27.9634	19.4448	-0.524154	-2.4113	0.0592	0.389092	no
XLOC_013475	XLOC_013475	CG2316	4:204701-214486	OR	ORm	OK	22.3273	18.5582	-0.266758	-1.29823	0.05945	0.39007	no
XLOC_012059	XLOC_012059	CG12224	3R:7806425-7808344	OR	ORm	OK	0.448881	0.905709	1.01271	1.04896	0.0595	0.390281	no
XLOC_015621	XLOC_015621	Ca-alpha1T	X:5998117-6086516	OR	ORm	OK	0.776098	0.541795	-0.518491	-1.02554	0.05965	0.390796	no
XLOC_004764	XLOC_004764	CG16837,CG3492,CG3494	2R:20342814-20378179	OR	ORm	OK	505.389	604.748	0.258939	1.12181	0.05985	0.391597	no
XLOC_012138	XLOC_012138	-	3R:8908363-8908866	OR	ORm	OK	2.22017	5.09	1.19699	2.44256	0.06	0.392304	no
XLOC_005476	XLOC_005476	CG12464	2R:9496177-9496683	OR	ORm	OK	97.7642	119.282	0.286995	1.82408	0.06015	0.39258	no
XLOC_004455	XLOC_004455	CG9235	2R:16797054-16798400	OR	ORm	OK	92.1204	107.995	0.229371	1.05495	0.06015	0.39258	no
XLOC_013762	XLOC_013762	CR42195	U:4085792-4086544	OR	ORm	OK	4.84468	3.02819	-0.677947	-1.72577	0.06015	0.39258	no
XLOC_012624	XLOC_012624	CR44048	3R:16704126-16705106	OR	ORm	OK	10.4465	13.8648	0.408399	1.36086	0.06025	0.392881	no
XLOC_004340	XLOC_004340	CG42753	2R:15522783-15523446	OR	ORm	OK	34.3736	43.3769	0.335623	1.52429	0.0603	0.393011	no
XLOC_007708	XLOC_007708	CR43280	3L:18433829-18435138	OR	ORm	OK	10.4397	7.44345	-0.48803	-1.11819	0.06035	0.393025	no
XLOC_001150	XLOC_001150	CG13243,Tektin-A	2L:15852575-15856450	OR	ORm	OK	167.887	200.019	0.252652	1.11975	0.0606	0.393987	no
XLOC_004650	XLOC_004650	CG3092	2R:19050534-19126657	OR	ORm	OK	91.8038	116.407	0.342556	1.04234	0.06075	0.394806	no
XLOC_008635	XLOC_008635	CG7194	3L:8295449-8298425	OR	ORm	OK	122.185	104.487	-0.225743	-1.3615	0.06085	0.395181	no
XLOC_011640	XLOC_011640	CR44921	3R:1878749-1879250	OR	ORm	OK	14.4373	20.283	0.490462	1.84894	0.06105	0.39597	no
XLOC_006465	XLOC_006465	RpL41	2R:20779136-20815798	OR	ORm	OK	7069.14	8228.95	0.219173	1.06311	0.0611	0.396098	no
XLOC_011957	XLOC_011957	CG14689,CG31373	3R:6534208-6537234	OR	ORm	OK	46.189	54.4301	0.236857	1.03518	0.06115	0.396266	no
XLOC_014004	XLOC_014004	-	Uextra:25030373-25030714	OR	ORm	OK	32.0551	21.3374	-0.587171	-2.82467	0.0612	0.396433	no
XLOC_001885	XLOC_001885	CG3213	2L:3510327-3532732	OR	ORm	OK	361.045	436.314	0.273186	1.01823	0.06135	0.397091	no
XLOC_013915	XLOC_013915	-	Uextra:3148671-3149485	OR	ORm	OK	1.59866	0.789633	-1.01761	-1.76203	0.06145	0.39762	no
XLOC_000984	XLOC_000984	CG16825	2L:13301813-13331121	OR	ORm	OK	18.6579	22.3918	0.263181	1.11494	0.0615	0.397747	no
XLOC_003164	XLOC_003164	CG34173	2L:22053833-22054465	OR	ORm	OK	149.952	182.94	0.286872	1.16275	0.06155	0.397914	no
XLOC_011272	XLOC_011272	CR43440	3R:24419209-24420005	OR	ORm	OK	15.2762	20.0951	0.395554	1.47648	0.06155	0.397914	no
XLOC_001376	XLOC_001376	tj	2L:19464266-19467758	OR	ORm	OK	11.7442	9.67357	-0.279831	-1.10862	0.06155	0.397914	no
XLOC_006319	XLOC_006319	skpF	2R:19331659-19379520	OR	ORm	OK	107.803	127.762	0.245063	1.37583	0.0617	0.398608	no
XLOC_012156	XLOC_012156	CCHa2	3R:9214780-9220919	OR	ORm	OK	0.723359	1.30382	0.849956	1.00121	0.0619	0.39931	no
XLOC_011850	XLOC_011850	CG31100	3R:4820950-4829372	OR	ORm	OK	1.31794	1.97669	0.584799	1.06755	0.0622	0.400772	no
XLOC_014134	XLOC_014134	-	Uextra:27271979-27272263	OR	ORm	OK	5.27589	1.6686	-1.66078	-4.01315	0.06225	0.401015	no
XLOC_013857	XLOC_013857	-	U:9005363-9005519	OR	ORm	OK	34.3297	80.4921	1.22939	23.2837	0.0623	0.401179	no
XLOC_010006	XLOC_010006	HP1e	3R:5119363-5154233	OR	ORm	OK	21.3786	28.3894	0.409184	1.15835	0.0624	0.401705	no
XLOC_000950	XLOC_000950	Vha68-2,Vha68-3	2L:12974199-12981399	OR	ORm	OK	128.842	148.349	0.203392	0.977946	0.0624	0.401705	no
XLOC_002044	XLOC_002044	CG9021	2L:5903177-5904689	OR	ORm	OK	0.436589	0.84312	0.949463	0.97148	0.0625	0.402112	no
XLOC_014523	XLOC_014523	CR43199	X:7344415-7346232	OR	ORm	OK	9.66541	6.91893	-0.482281	-1.09365	0.0625	0.402112	no
XLOC_012701	XLOC_012701	CG17819	3R:17710449-17711272	OR	ORm	OK	148.358	175.179	0.239748	1.60801	0.0628	0.403448	no
XLOC_013671	XLOC_013671	Su(Ste):CR42436	U:8892849-8893759	OR	ORm	OK	2.90991	1.80791	-0.686654	-1.30988	0.0633	0.405825	no
XLOC_002294	XLOC_002294	CG9582	2L:9024319-9031836	OR	ORm	OK	38.2001	46.3336	0.278484	1.29587	0.06345	0.406508	no
XLOC_004377	XLOC_004377	-	2R:15961437-15962684	OR	ORm	OK	2.96341	4.35797	0.556398	1.42757	0.06355	0.40687	no
XLOC_009783	XLOC_009783	CG42675	3R:1639330-1652298	OR	ORm	OK	160.153	199.226	0.314957	1.17015	0.0636	0.407151	no
XLOC_007953	XLOC_007953	CR43888	3L:21728217-21729315	OR	ORm	OK	2.1515	5.76214	1.42126	1.29596	0.06385	0.407954	no
XLOC_007900	XLOC_007900	CG33284,CG43938	3L:21068680-21124259	OR	ORm	OK	230.099	268.249	0.22132	1.01727	0.06395	0.408394	no
XLOC_011840	XLOC_011840	CG33189,CG33191	3R:4599978-4625670	OR	ORm	OK	281.059	353.455	0.330654	1.23743	0.064	0.408514	no
XLOC_002942	XLOC_002942	CG42688,gammaTub37C	2L:19181964-19189938	OR	ORm	OK	3406.92	4009.69	0.235023	2.16931	0.064	0.408514	no
XLOC_003460	XLOC_003460	CG12376	2R:4589339-4592007	OR	ORm	OK	73.9057	85.5678	0.211382	1.09141	0.06405	0.408595	no
XLOC_002677	XLOC_002677	CG4480	2L:14870370-14872022	OR	ORm	OK	119.152	139.211	0.224465	1.23386	0.06405	0.408595	no
XLOC_008568	XLOC_008568	SMSr	3L:7367149-7374574	OR	ORm	OK	68.3328	78.7588	0.204863	1.1247	0.0641	0.408754	no
XLOC_009110	XLOC_009110	fwe	3L:15803180-15809510	OR	ORm	OK	32.7071	26.8219	-0.286194	-1.13685	0.06435	0.409711	no
XLOC_006182	XLOC_006182	PpN58A	2R:17759249-17833764	OR	ORm	OK	44.0867	53.0961	0.268264	1.23947	0.06435	0.409711	no
XLOC_003987	XLOC_003987	CG30093,Cyp4aa1	2R:11830368-11877003	OR	ORm	OK	128.09	165.858	0.372789	1.05988	0.06445	0.410029	no
XLOC_007634	XLOC_007634	TSG101	3L:16831709-16838091	OR	ORm	OK	179.048	207.066	0.209745	1.15914	0.06475	0.411259	no
XLOC_005547	XLOC_005547	CG10202	2R:10705361-10707492	OR	ORm	OK	59.6415	69.0555	0.211439	1.09947	0.0648	0.411417	no
XLOC_005262	XLOC_005262	Cyp12d1-p	2R:7004729-7009389	OR	ORm	OK	0.471583	0.845529	0.842341	1.08185	0.066	0.416374	no
XLOC_010530	XLOC_010530	CG31418	3R:13109516-13110233	OR	ORm	OK	0.450548	1.09945	1.28703	1.47213	0.0661	0.416844	no
XLOC_001737	XLOC_001737	Eno,Rim2	2L:1716239-1732356	OR	ORm	OK	105.133	123.844	0.236311	1.02381	0.06615	0.417039	no
XLOC_009603	XLOC_009603	-	3L:23050984-23052544	OR	ORm	OK	0.928215	0.525652	-0.820352	-1.19389	0.0663	0.417423	no
XLOC_004372	XLOC_004372	CG8654	2R:15866746-15872400	OR	ORm	OK	26.3569	31.1584	0.241442	1.10203	0.0663	0.417423	no
XLOC_014618	XLOC_014618	CG15368,Obp8a	X:9108908-9110573	OR	ORm	OK	26.8478	33.8523	0.334451	1.00591	0.06635	0.417657	no
XLOC_009388	XLOC_009388	serp	3L:19694076-19701115	OR	ORm	OK	4.47413	5.76968	0.366884	0.912411	0.0664	0.417892	no
XLOC_014716	XLOC_014716	CG15198	X:11113411-11196816	OR	ORm	OK	241.312	279.752	0.213246	0.991262	0.0666	0.418628	no
XLOC_002893	XLOC_002893	Cyp310a1	2L:18617255-18661824	OR	ORm	OK	6.03659	8.61022	0.512317	1.07304	0.06665	0.418862	no
XLOC_008573	XLOC_008573	CG14835	3L:7416926-7447817	OR	ORm	OK	178.308	222.968	0.322461	1.52774	0.0668	0.419322	no
XLOC_007535	XLOC_007535	CG13445	3L:15802584-15803077	OR	ORm	OK	3.90525	6.56512	0.749408	1.93359	0.06685	0.419515	no
XLOC_000138	XLOC_000138	CG15362,CG7289	2L:1975462-1987758	OR	ORm	OK	125.377	153.791	0.294692	1.20891	0.0669	0.419628	no
XLOC_000771	XLOC_000771	CG5045	2L:10354742-10358078	OR	ORm	OK	231.669	266.812	0.203755	1.00869	0.06695	0.419861	no
XLOC_014139	XLOC_014139	-	Uextra:28284670-28284914	OR	ORm	OK	32.385	18.3725	-0.817776	-5.92463	0.06715	0.420713	no
XLOC_015457	XLOC_015457	Klp3A	X:2493190-2498085	OR	ORm	OK	42.1495	48.4733	0.201675	0.953653	0.0674	0.421634	no
XLOC_004830	XLOC_004830	Gprk1	2R:209799-358569	OR	ORm	OK	22.0739	18.3291	-0.268202	-1.21937	0.06755	0.422291	no
XLOC_013970	XLOC_013970	-	Uextra:11486212-11486430	OR	ORm	OK	7.09124	2.33154	-1.60476	-4.43921	0.0676	0.422321	no
XLOC_001802	XLOC_001802	CG18641,CG31948,CG34448	2L:2391659-2417965	OR	ORm	OK	543.899	624.676	0.199769	1.26211	0.0676	0.422321	no
XLOC_011145	XLOC_011145	CG5432	3R:22239809-22241914	OR	ORm	OK	77.1556	89.2466	0.210027	1.02869	0.0676	0.422321	no
XLOC_001286	XLOC_001286	CG5755	2L:18096438-18099129	OR	ORm	OK	99.6413	115.337	0.211041	1.13625	0.06785	0.423238	no
XLOC_000973	XLOC_000973	Prosalpha6T	2L:13232038-13233058	OR	ORm	OK	90.1715	105.235	0.222874	1.22285	0.068	0.423891	no
XLOC_014081	XLOC_014081	-	Uextra:9378762-9379249	OR	ORm	OK	3.76208	1.967	-0.93553	-2.04605	0.0687	0.426631	no
XLOC_013913	XLOC_013913	-	Uextra:2948364-2948538	OR	ORm	OK	48.8805	20.3355	-1.26526	-15.9489	0.06925	0.428666	no
XLOC_003484	XLOC_003484	CG8083,CNT1	2R:4966225-4975313	OR	ORm	OK	47.2143	55.8598	0.242588	1.19298	0.0693	0.428894	no
XLOC_015994	XLOC_015994	Fer3HCH	X:12973237-13006495	OR	ORm	OK	52.6153	69.631	0.404247	1.00551	0.0694	0.42927	no
XLOC_004655	XLOC_004655	CG34210	2R:19239040-19239667	OR	ORm	OK	88.9815	106.803	0.263375	1.53351	0.06975	0.430703	no
XLOC_010855	XLOC_010855	CG7045	3R:18317550-18318103	OR	ORm	OK	540.079	620.652	0.200616	1.55334	0.06975	0.430703	no
XLOC_011760	XLOC_011760	-	3R:3599369-3601702	OR	ORm	OK	1.01801	1.99021	0.967165	1.22991	0.0698	0.43085	no
XLOC_001009	XLOC_001009	CG7311	2L:13676859-13717320	OR	ORm	OK	110.613	126.948	0.198714	1.01358	0.0698	0.43085	no
XLOC_010522	XLOC_010522	CG31265,CG31269	3R:12952705-12954842	OR	ORm	OK	8.85852	11.8601	0.420984	1.29477	0.06995	0.431329	no
XLOC_001275	XLOC_001275	CG5674	2L:17962624-17982472	OR	ORm	OK	17.21	14.3788	-0.259305	-1.11773	0.06995	0.431329	no
XLOC_014482	XLOC_014482	Pink1	X:6577830-6581603	OR	ORm	OK	39.462	46.5657	0.238803	1.08383	0.06995	0.431329	no
XLOC_015151	XLOC_015151	CG7349	X:18788478-18790614	OR	ORm	OK	116.001	132.734	0.194398	0.940042	0.07	0.431515	no
XLOC_007271	XLOC_007271	Bmcp	3L:11714033-11721218	OR	ORm	OK	20.9226	17.0648	-0.294042	-1.06759	0.0702	0.432382	no
XLOC_002700	XLOC_002700	CG15260	2L:15291425-15292239	OR	ORm	OK	110.904	129.773	0.226677	1.36163	0.0703	0.432655	no
XLOC_002598	XLOC_002598	CG9014	2L:13722160-13723642	OR	ORm	OK	150.744	172.953	0.198284	0.973376	0.07035	0.432655	no
XLOC_003170	XLOC_003170	CG10834	2L:22106861-22107304	OR	ORm	OK	52.8027	67.4627	0.353478	1.9914	0.0705	0.43309	no
XLOC_011116	XLOC_011116	CG14540	3R:21785000-21787408	OR	ORm	OK	172.911	197.668	0.193055	1.06038	0.07055	0.433316	no
XLOC_004541	XLOC_004541	-	2R:17847618-17847855	OR	ORm	OK	16.6557	28.2189	0.760645	4.64606	0.0706	0.433461	no
XLOC_002731	XLOC_002731	CG43760	2L:15776441-15776852	OR	ORm	OK	197.15	234.724	0.25167	2.06841	0.07065	0.433565	no
XLOC_002313	XLOC_002313	CG31709,gcm	2L:9578119-9581745	OR	ORm	OK	770.4	880.561	0.192816	1.28182	0.0707	0.433669	no
XLOC_001047	XLOC_001047	ms(2)34Fe,wb	2L:14262885-14333932	OR	ORm	OK	34.797	43.1054	0.308905	0.987309	0.0707	0.433669	no
XLOC_001254	XLOC_001254	Sgt	2L:17459604-17474773	OR	ORm	OK	144.57	169.865	0.232618	0.916834	0.0707	0.433669	no
XLOC_008641	XLOC_008641	CG17352,Idh	3L:8345454-8354135	OR	ORm	OK	181.941	208.676	0.197795	0.927522	0.0711	0.435185	no
XLOC_001794	XLOC_001794	CG17237	2L:2288502-2289416	OR	ORm	OK	157.1	181.407	0.20755	1.25182	0.0713	0.43588	no
XLOC_004641	XLOC_004641	CG13538	2R:18974699-18975688	OR	ORm	OK	43.9535	52.7523	0.263256	1.28111	0.0714	0.43637	no
XLOC_011872	XLOC_011872	Task7,betaTub85D	3R:5234092-5238015	OR	ORm	OK	654.799	751.616	0.198944	1.07878	0.0715	0.436736	no
XLOC_014443	XLOC_014443	CG5941	X:5931924-5933609	OR	ORm	OK	55.8729	67.0269	0.262593	0.962282	0.0717	0.437387	no
XLOC_010234	XLOC_010234	Hsp70Bb	3R:8331514-8333861	OR	ORm	OK	0.889586	0.567112	-0.649501	-0.985668	0.0718	0.437753	no
XLOC_000328	XLOC_000328	CR44700	2L:4350998-4351449	OR	ORm	OK	0.755808	1.92528	1.34898	1.94087	0.0719	0.438118	no
XLOC_000794	XLOC_000794	Lip4	2L:10527571-10531778	OR	ORm	OK	1.37405	2.05622	0.581562	0.990448	0.0719	0.438118	no
XLOC_015261	XLOC_015261	Cyp6v1	X:20527917-20532452	OR	ORm	OK	1.55503	1.05435	-0.560583	-1.02061	0.072	0.438564	no
XLOC_004035	XLOC_004035	CG4409	2R:12330172-12332350	OR	ORm	OK	0.783603	1.43533	0.873183	1.05717	0.07205	0.438665	no
XLOC_007935	XLOC_007935	CG7634	3L:21552073-21560889	OR	ORm	OK	103.534	118.865	0.199214	1.00621	0.0721	0.438847	no
XLOC_006357	XLOC_006357	snoRNA:Psi18S-176	2R:19727433-19727587	OR	ORm	OK	108.138	187.064	0.790653	21.9958	0.07215	0.438948	no
XLOC_006895	XLOC_006895	tan	3L:6047861-6050102	OR	ORm	OK	69.3338	80.1374	0.208915	0.939691	0.07215	0.438948	no
XLOC_003483	XLOC_003483	ana	2R:4949798-4965078	OR	ORm	OK	5.53604	7.09333	0.357608	0.973844	0.07225	0.43923	no
XLOC_011959	XLOC_011959	TkR86C	3R:6563313-6576950	OR	ORm	OK	1.36231	0.857289	-0.6682	-0.995896	0.0723	0.439371	no
XLOC_015274	XLOC_015274	Ntf-2	X:20906372-20912494	OR	ORm	OK	221.493	191.463	-0.210198	-1.3569	0.07245	0.439997	no
XLOC_014434	XLOC_014434	CG12728	X:5836638-5839283	OR	ORm	OK	46.5888	39.8021	-0.22714	-1.08467	0.0725	0.440097	no
XLOC_001709	XLOC_001709	CG5080	2L:1160289-1163886	OR	ORm	OK	1.70113	2.39428	0.493097	0.880066	0.0725	0.440097	no
XLOC_013285	XLOC_013285	CG9717,Rpt6R	3R:26407919-26413024	OR	ORm	OK	134.702	117.075	-0.202344	-1.12673	0.0725	0.440097	no
XLOC_014045	XLOC_014045	-	Uextra:2807941-2808922	OR	ORm	OK	3.04843	4.61734	0.598997	1.44522	0.0726	0.4405	no
XLOC_005035	XLOC_005035	Lpin,kermit	2R:4024485-4045765	OR	ORm	OK	131.995	152.888	0.211992	0.919407	0.0727	0.440943	no
XLOC_009972	XLOC_009972	CG11760,CG11762,CG8116,CG8136,CG8145,CG8159	3R:4538627-4557473	OR	ORm	OK	214.342	251.922	0.233061	0.935777	0.0731	0.442591	no
XLOC_007995	XLOC_007995	CG6914	3L:22575503-22631016	OR	ORm	OK	49.6254	60.0311	0.274632	0.943199	0.0731	0.442591	no
XLOC_001800	XLOC_001800	CG3557	2L:2383201-2386028	OR	ORm	OK	70.6468	83.3386	0.23836	0.998375	0.07315	0.442812	no
XLOC_009970	XLOC_009970	CG11755,CG8043	3R:4501004-4505756	OR	ORm	OK	254.964	293.394	0.202544	1.18612	0.07345	0.443726	no
XLOC_001808	XLOC_001808	CR44607	2L:2507311-2507596	OR	ORm	OK	2.09224	5.34154	1.35221	3.06252	0.07345	0.443726	no
XLOC_011673	XLOC_011673	sowi	3R:2452651-2453622	OR	ORm	OK	184.186	212.609	0.20704	1.32462	0.07365	0.444402	no
XLOC_001038	XLOC_001038	bgm	2L:14013003-14020423	OR	ORm	OK	3.3095	4.74699	0.520403	0.987197	0.0737	0.44454	no
XLOC_010168	XLOC_010168	CG14721	3R:7561168-7569783	OR	ORm	OK	70.9652	93.2477	0.393957	1.15354	0.0737	0.44454	no
XLOC_008982	XLOC_008982	CG10171	3L:13379045-13381007	OR	ORm	OK	82.5087	95.5293	0.211398	1.1005	0.074	0.445489	no
XLOC_002506	XLOC_002506	CG6766,Tom70	2L:12027437-12040904	OR	ORm	OK	199.468	231.587	0.215399	1.02376	0.0742	0.446201	no
XLOC_001633	XLOC_001633	lt	2L:22817526-22835867	OR	ORm	OK	38.9734	33.5181	-0.217548	-1.14593	0.07425	0.446379	no
XLOC_016305	XLOC_016305	mnb	X:17755034-17781255	OR	ORm	OK	27.58	23.4683	-0.232905	-1.04368	0.07425	0.446379	no
XLOC_001928	XLOC_001928	CG3702	2L:4224649-4227177	OR	ORm	OK	93.1045	106.517	0.194167	0.934609	0.07445	0.44713	no
XLOC_004714	XLOC_004714	alpha-catenin-related	2R:19845364-19850100	OR	ORm	OK	1.0675	0.722333	-0.563499	-0.926944	0.0748	0.448246	no
XLOC_014813	XLOC_014813	CG2209	X:12882647-12973103	OR	ORm	OK	39.5317	50.7508	0.360419	1.39071	0.0748	0.448246	no
XLOC_013997	XLOC_013997	-	Uextra:23354444-23354583	OR	ORm	OK	114.83	41.7359	-1.46014	-36.5214	0.07495	0.448678	no
XLOC_011363	XLOC_011363	CG15510	3R:25661331-25663601	OR	ORm	OK	213.001	246.893	0.213025	0.959226	0.075	0.448678	no
XLOC_005112	XLOC_005112	Pmm45A	2R:4994639-4997223	OR	ORm	OK	197.817	225.841	0.191139	0.958804	0.075	0.448678	no
XLOC_014012	XLOC_014012	-	Uextra:26846847-26847368	OR	ORm	OK	7.18142	4.58838	-0.646285	-1.71862	0.07505	0.448678	no
XLOC_007735	XLOC_007735	Cat	3L:18815703-18821288	OR	ORm	OK	91.2884	104.514	0.195197	1.00654	0.07505	0.448678	no
XLOC_005602	XLOC_005602	CG8195	2R:11450201-11453306	OR	ORm	OK	21.6132	18.0495	-0.259951	-1.18106	0.0751	0.448895	no
XLOC_002360	XLOC_002360	CG31874,Sur	2L:10182556-10199117	OR	ORm	OK	73.3272	84.8041	0.209786	1.00032	0.07515	0.44903	no
XLOC_011670	XLOC_011670	CG1138	3R:2422346-2423744	OR	ORm	OK	50.8516	59.83	0.234576	1.27552	0.07525	0.449381	no
XLOC_003202	XLOC_003202	CG12567	2LHet:19632-33143	OR	ORm	OK	29.7669	25.082	-0.247056	-1.25735	0.07525	0.449381	no
XLOC_010856	XLOC_010856	CG7046	3R:18318674-18319468	OR	ORm	OK	516.729	591.719	0.195506	0.976128	0.0755	0.450628	no
XLOC_013141	XLOC_013141	CG31050	3R:24475630-24476491	OR	ORm	OK	165.905	208.953	0.332821	0.981402	0.07555	0.450762	no
XLOC_006349	XLOC_006349	egl	2R:19622426-19634352	OR	ORm	OK	1.51297	2.01325	0.412149	0.947163	0.0756	0.450855	no
XLOC_002079	XLOC_002079	CG43922	2L:6253122-6323466	OR	ORm	OK	307.486	371.786	0.273953	2.31135	0.076	0.452417	no
XLOC_010513	XLOC_010513	CG5220	3R:12866403-12867617	OR	ORm	OK	46.2188	38.6427	-0.258286	-1.23465	0.0761	0.452766	no
XLOC_013473	XLOC_013473	Arl4	4:197973-200015	OR	ORm	OK	103.261	88.4376	-0.223563	-1.0993	0.07635	0.453759	no
XLOC_012684	XLOC_012684	CG42870	3R:17562654-17563086	OR	ORm	OK	21.0971	29.9694	0.506444	2.41	0.0765	0.454115	no
XLOC_012948	XLOC_012948	CHKov1	3R:21148877-21155038	OR	ORm	OK	3.44245	5.42157	0.655276	1.01668	0.0765	0.454115	no
XLOC_001489	XLOC_001489	CG9259	2L:21089042-21090999	OR	ORm	OK	3.31887	2.31349	-0.520623	-0.975436	0.0766	0.454462	no
XLOC_004407	XLOC_004407	CG16739	2R:16229497-16230254	OR	ORm	OK	224.987	259.093	0.20363	1.35452	0.07675	0.454981	no
XLOC_002082	XLOC_002082	CG9498	2L:6349392-6351034	OR	ORm	OK	0.941398	0.530164	-0.828365	-1.14231	0.0768	0.455195	no
XLOC_001096	XLOC_001096	vas	2L:15061457-15074383	OR	ORm	OK	89.3477	74.1215	-0.269539	-0.971545	0.0769	0.455458	no
XLOC_010639	XLOC_010639	CG12269	3R:14775567-14808472	OR	ORm	OK	3.12898	1.95173	-0.680944	-1.08206	0.07695	0.45559	no
XLOC_009577	XLOC_009577	CG43331	3L:22496077-22496930	OR	ORm	OK	41.6757	50.3532	0.272877	1.26286	0.077	0.455721	no
XLOC_012975	XLOC_012975	CG31093	3R:21615540-21616193	OR	ORm	OK	103.117	122.766	0.251627	1.52507	0.07705	0.455976	no
XLOC_003079	XLOC_003079	CG31624,CG31988	2L:21199044-21211818	OR	ORm	OK	838.929	960.653	0.195467	1.23045	0.07715	0.456403	no
XLOC_013940	XLOC_013940	-	Uextra:6913470-6913660	OR	ORm	OK	19.8582	4.45219	-2.15715	-10.0168	0.07725	0.456706	no
XLOC_010424	XLOC_010424	CG5614	3R:11605526-11606814	OR	ORm	OK	292.076	333.055	0.189419	1.12918	0.07725	0.456706	no
XLOC_012908	XLOC_012908	CycB3	3R:20693655-20696538	OR	ORm	OK	33.8224	39.2051	0.21306	0.944228	0.07725	0.456706	no
XLOC_005840	XLOC_005840	CG44433	2R:14566204-14574346	OR	ORm	OK	60.7123	69.2806	0.190462	0.966569	0.07735	0.456967	no
XLOC_013506	XLOC_013506	CaMKII	4:1055913-1074329	OR	ORm	OK	34.2158	28.8328	-0.24695	-1.12596	0.07755	0.457695	no
XLOC_016598	XLOC_016598	kl-2	YHet:81206-148295	OR	ORm	OK	2.06984	2.54611	0.298778	1.1445	0.0777	0.45825	no
XLOC_011874	XLOC_011874	GstZ2	3R:5282536-5286374	OR	ORm	OK	1.25511	0.777346	-0.691191	-0.958977	0.0778	0.458551	no
XLOC_013653	XLOC_013653	-	U:8416541-8417311	OR	ORm	OK	2.23343	1.23864	-0.850502	-1.62607	0.078	0.459317	no
XLOC_006630	XLOC_006630	Psa	3L:1496852-1523380	OR	ORm	OK	143.453	166.033	0.210889	0.919861	0.07815	0.459952	no
XLOC_016559	XLOC_016559	CG32500	X:21492567-21494777	OR	ORm	OK	1.24632	0.713922	-0.803834	-1.17362	0.07825	0.46021	no
XLOC_001905	XLOC_001905	CG3604	2L:3697241-3697872	OR	ORm	OK	1.06645	2.04672	0.940499	0.930086	0.0783	0.460298	no
XLOC_008592	XLOC_008592	CG32371,Clk	3L:7756268-7768703	OR	ORm	OK	355.209	412.297	0.215017	1.01503	0.07865	0.461527	no
XLOC_005816	XLOC_005816	CR44420	2R:14133631-14134358	OR	ORm	OK	32.5147	40.7765	0.326647	0.934356	0.07865	0.461527	no
XLOC_000804	XLOC_000804	CG17098	2L:10650805-10654563	OR	ORm	OK	125.503	143.049	0.188781	0.949284	0.07875	0.461825	no
XLOC_014337	XLOC_014337	CG2941	X:3830549-3834615	OR	ORm	OK	1.03138	0.709123	-0.54047	-1.04377	0.07875	0.461825	no
XLOC_000133	XLOC_000133	CG7295	2L:1858608-1881480	OR	ORm	OK	82.7662	97.1542	0.231234	1.15012	0.0788	0.462035	no
XLOC_002907	XLOC_002907	-	2L:18810035-18810976	OR	ORm	OK	4.50697	2.9638	-0.604709	-1.29882	0.07895	0.462584	no
XLOC_001488	XLOC_001488	tadr	2L:21072255-21081053	OR	ORm	OK	5.30023	6.8897	0.378387	1.00573	0.079	0.46267	no
XLOC_008330	XLOC_008330	Dpy-30L2	3L:4045867-4061923	OR	ORm	OK	509.065	635.482	0.320002	1.54232	0.0791	0.463131	no
XLOC_000301	XLOC_000301	CG3964,Cep97	2L:3862620-3902887	OR	ORm	OK	217.448	261.112	0.263999	1.01357	0.07925	0.46372	no
XLOC_007759	XLOC_007759	-	3L:19241315-19244179	OR	ORm	OK	10.8174	8.78946	-0.299513	-1.24256	0.0795	0.464602	no
XLOC_006604	XLOC_006604	-	3L:1251912-1256151	OR	ORm	OK	521.344	602.906	0.2097	0.893616	0.07955	0.464645	no
XLOC_013295	XLOC_013295	Npc2g,Npc2h	3R:26570308-26573952	OR	ORm	OK	17.1213	22.0396	0.364305	1.30755	0.07955	0.464645	no
XLOC_015044	XLOC_015044	CG32568,Twdlalpha	X:16621336-16645943	OR	ORm	OK	91.2216	78.1191	-0.223701	-1.17171	0.07995	0.466192	no
XLOC_005023	XLOC_005023	Dic3	2R:3881302-3882473	OR	ORm	OK	42.4082	50.4073	0.24929	0.930347	0.08005	0.466651	no
XLOC_000974	XLOC_000974	CG5867	2L:13236493-13239297	OR	ORm	OK	3.87245	2.65621	-0.54388	-1.18556	0.0801	0.466735	no
XLOC_003428	XLOC_003428	CG14759	2R:4147345-4147988	OR	ORm	OK	36.9479	46.2645	0.324412	0.967983	0.08015	0.466943	no
XLOC_000563	XLOC_000563	CG6441	2L:7466542-7496373	OR	ORm	OK	116.296	136.201	0.227938	1.10542	0.0802	0.467151	no
XLOC_010546	XLOC_010546	Dscam3	3R:13299656-13331389	OR	ORm	OK	3.72157	9.20116	1.3059	2.60297	0.0802	0.467151	no
XLOC_006433	XLOC_006433	CG4692	2R:20485517-20487344	OR	ORm	OK	424.78	487.142	0.197627	0.970875	0.08035	0.467444	no
XLOC_012941	XLOC_012941	CG31288	3R:21123681-21125279	OR	ORm	OK	0.997674	1.58557	0.668356	1.15814	0.0806	0.468026	no
XLOC_000248	XLOC_000248	CG8838	2L:3334874-3378590	OR	ORm	OK	186.781	227.685	0.285688	0.934524	0.0806	0.468026	no
XLOC_016450	XLOC_016450	CG17003	X:19895000-19896129	OR	ORm	OK	39.1868	46.6431	0.251296	1.15416	0.0807	0.468357	no
XLOC_009786	XLOC_009786	CG1213	3R:1666891-1672290	OR	ORm	OK	2.16776	1.51537	-0.51653	-0.928511	0.08075	0.468482	no
XLOC_007389	XLOC_007389	SP	3L:13294502-13295262	OR	ORm	OK	304.476	218.302	-0.480007	-1.08344	0.08085	0.468605	no
XLOC_002808	XLOC_002808	CR43802	2L:17042480-17043165	OR	ORm	OK	8.51148	11.9891	0.494243	0.994432	0.0809	0.468771	no
XLOC_007714	XLOC_007714	-	3L:18539375-18540160	OR	ORm	OK	0.905785	1.6624	0.876028	1.39957	0.08095	0.468895	no
XLOC_003497	XLOC_003497	Hydr1	2R:5019963-5029486	OR	ORm	OK	72.778	84.8816	0.221948	1.07893	0.08155	0.471038	no
XLOC_014016	XLOC_014016	-	Uextra:27593054-27593559	OR	ORm	OK	3.17865	1.70553	-0.898194	-1.74876	0.0817	0.471655	no
XLOC_013394	XLOC_013394	-	3RHet:1735159-1735539	OR	ORm	OK	1.48995	3.37464	1.17947	2.16962	0.0817	0.471655	no
XLOC_008849	XLOC_008849	CG6091	3L:11598535-11602832	OR	ORm	OK	150.797	172.578	0.19464	0.946457	0.0818	0.471941	no
XLOC_007637	XLOC_007637	sinah	3L:16838485-16855617	OR	ORm	OK	211.623	259.426	0.293825	1.11698	0.0818	0.471941	no
XLOC_002435	XLOC_002435	CG14070	2L:10900500-10901785	OR	ORm	OK	95.9692	82.5446	-0.217399	-1.05803	0.08245	0.474147	no
XLOC_009046	XLOC_009046	CG34245	3L:14886720-14887516	OR	ORm	OK	92.6192	110.647	0.256578	1.02947	0.08315	0.476042	no
XLOC_007748	XLOC_007748	CG43049	3L:18915518-18939138	OR	ORm	OK	93.9534	110.819	0.238185	1.09991	0.08325	0.476365	no
XLOC_000467	XLOC_000467	CG9147	2L:6062988-6068594	OR	ORm	OK	64.2463	79.1143	0.300326	1.1282	0.0833	0.476568	no
XLOC_001458	XLOC_001458	CG31680	2L:20640120-20640718	OR	ORm	OK	1.6001	3.06423	0.937365	1.67837	0.08345	0.476885	no
XLOC_014732	XLOC_014732	PGRP-SA	X:11455675-11456812	OR	ORm	OK	2.73945	4.26206	0.637661	1.00947	0.08345	0.476885	no
XLOC_005244	XLOC_005244	CG33144	2R:6627558-6686214	OR	ORm	OK	18.9518	22.097	0.221519	0.949568	0.0836	0.477409	no
XLOC_008452	XLOC_008452	Tektin-C	3L:5787504-5789643	OR	ORm	OK	67.9708	78.1652	0.201611	0.864511	0.0838	0.478135	no
XLOC_015260	XLOC_015260	-	X:20509087-20509487	OR	ORm	OK	2.2603	0.586162	-1.94714	-2.22577	0.08395	0.478657	no
XLOC_008250	XLOC_008250	CG9970	3L:2895016-2959579	OR	ORm	OK	102.859	120.877	0.232875	1.10174	0.08405	0.478978	no
XLOC_013063	XLOC_013063	CG6051,CG6059	3R:22944367-22976933	OR	ORm	OK	70.3271	80.9855	0.203583	0.92061	0.08415	0.479256	no
XLOC_006709	XLOC_006709	CG2113	3L:2995150-2996239	OR	ORm	OK	176.244	202.107	0.197542	0.972967	0.08465	0.480967	no
XLOC_005205	XLOC_005205	CG34222	2R:6201395-6209609	OR	ORm	OK	93.8341	111.953	0.254706	0.995376	0.0847	0.480967	no
XLOC_009647	XLOC_009647	RpL15	3LHet:2397790-2398981	OR	ORm	OK	1253.85	1102.49	-0.185592	-1.12981	0.0847	0.480967	no
XLOC_004637	XLOC_004637	CG3085	2R:18960431-18966561	OR	ORm	OK	223.297	260.914	0.224613	0.974799	0.0849	0.481727	no
XLOC_012673	XLOC_012673	CG15498	3R:17393240-17394871	OR	ORm	OK	98.2875	113.143	0.203069	1.14465	0.08495	0.481844	no
XLOC_001466	XLOC_001466	CG2617	2L:20682367-20714588	OR	ORm	OK	32.7541	26.6047	-0.299993	-1.26811	0.085	0.482044	no
XLOC_012703	XLOC_012703	CG6439,CG6455	3R:17842083-17851228	OR	ORm	OK	246.695	285.83	0.21243	1.02323	0.08505	0.482077	no
XLOC_001915	XLOC_001915	CR44983	2L:3845129-3845716	OR	ORm	OK	3.41601	1.98435	-0.783649	-1.50542	0.0852	0.482719	no
XLOC_001027	XLOC_001027	Ance	2L:13905644-13909212	OR	ORm	OK	18.2485	21.6078	0.243778	0.880096	0.0853	0.483035	no
XLOC_008336	XLOC_008336	Chd64	3L:4114288-4122388	OR	ORm	OK	45.5534	53.0331	0.219336	0.918206	0.0853	0.483035	no
XLOC_004473	XLOC_004473	ktub	2R:16989432-17011209	OR	ORm	OK	7.06168	5.64845	-0.322155	-1.0161	0.08545	0.483467	no
XLOC_010191	XLOC_010191	CG3809	3R:8023662-8025195	OR	ORm	OK	113.77	130.126	0.193786	1.12203	0.0855	0.483532	no
XLOC_003982	XLOC_003982	CG30089	2R:11614885-11649549	OR	ORm	OK	0.551068	0.822926	0.578532	0.914263	0.08555	0.483532	no
XLOC_000694	XLOC_000694	Aldh	2L:9370308-9415156	OR	ORm	OK	221.45	261.273	0.238576	1.05397	0.0856	0.483606	no
XLOC_011619	XLOC_011619	CG2104	3R:1511334-1538559	OR	ORm	OK	12.8072	16.0315	0.323957	0.998467	0.0856	0.483606	no
XLOC_011065	XLOC_011065	-	3R:21097600-21098998	OR	ORm	OK	3.48125	2.47418	-0.492653	-1.10248	0.0857	0.483869	no
XLOC_014668	XLOC_014668	CG43740	X:10227684-10241827	OR	ORm	OK	1.72667	1.03641	-0.736401	-0.882727	0.0857	0.483869	no
XLOC_000555	XLOC_000555	CG5171	2L:7390983-7404526	OR	ORm	OK	3.75997	5.41638	0.526606	0.936022	0.0857	0.483869	no
XLOC_009408	XLOC_009408	hale	3L:19977525-19982047	OR	ORm	OK	63.1677	81.0069	0.358858	1.11331	0.0857	0.483869	no
XLOC_004860	XLOC_004860	CG10417	2R:1247835-1250609	OR	ORm	OK	103.806	90.7422	-0.194046	-1.06471	0.08575	0.483869	no
XLOC_001423	XLOC_001423	spir	2L:20311218-20350307	OR	ORm	OK	65.5381	79.2977	0.274946	0.966122	0.08575	0.483869	no
XLOC_014328	XLOC_014328	HIP	X:3693182-3695607	OR	ORm	OK	45.6446	39.4695	-0.209708	-1.01275	0.08605	0.484894	no
XLOC_002563	XLOC_002563	CG16972	2L:13179246-13211814	OR	ORm	OK	115.697	140.984	0.285182	0.94498	0.08615	0.485249	no
XLOC_013543	XLOC_013543	-	U:2145263-2146360	OR	ORm	OK	1.00646	0.559561	-0.846921	-1.14703	0.0862	0.485364	no
XLOC_013855	XLOC_013855	-	U:8848654-8849928	OR	ORm	OK	10.2682	7.88315	-0.381333	-1.28718	0.08625	0.485478	no
XLOC_015797	XLOC_015797	CG12118,su(r)	X:9085689-9095853	OR	ORm	OK	106.799	123.349	0.207848	1.11927	0.08625	0.485478	no
XLOC_006931	XLOC_006931	CG8398	3L:6602424-6612213	OR	ORm	OK	23.4142	28.9555	0.306453	0.955618	0.08625	0.485478	no
XLOC_010200	XLOC_010200	CG3942	3R:8079908-8082314	OR	ORm	OK	49.4618	56.7223	0.197603	1.04381	0.0865	0.486259	no
XLOC_011110	XLOC_011110	CG5913	3R:21719216-21720748	OR	ORm	OK	80.8826	70.3758	-0.200749	-1.03255	0.0866	0.486654	no
XLOC_001590	XLOC_001590	Lamp1	2L:21573388-21577103	OR	ORm	OK	181.058	158.739	-0.189788	-1.24391	0.0866	0.486654	no
XLOC_013960	XLOC_013960	-	Uextra:9912950-9913704	OR	ORm	OK	1.67311	0.893782	-0.904537	-1.47664	0.08665	0.48681	no
XLOC_004751	XLOC_004751	CG3394	2R:20181619-20185634	OR	ORm	OK	31.5399	36.4577	0.209045	0.897503	0.0867	0.487008	no
XLOC_003015	XLOC_003015	CR43414	2L:20296642-20297299	OR	ORm	OK	35.2059	43.7264	0.312688	0.923017	0.08705	0.488137	no
XLOC_015952	XLOC_015952	CG18130	X:11884150-11886801	OR	ORm	OK	35.3146	40.7694	0.207222	0.961659	0.0872	0.488644	no
XLOC_012514	XLOC_012514	CG31226	3R:14677026-14677520	OR	ORm	OK	3149.49	3580.38	0.184994	1.01975	0.08725	0.488715	no
XLOC_013668	XLOC_013668	Su(Ste):CR42435	U:8841762-8842370	OR	ORm	OK	2.71592	1.50154	-0.854999	-1.60003	0.0873	0.488786	no
XLOC_009222	XLOC_009222	CG6485	3L:17313068-17313911	OR	ORm	OK	92.0813	107.073	0.217614	1.22338	0.0874	0.48897	no
XLOC_010890	XLOC_010890	CG13838	3R:18866468-18868486	OR	ORm	OK	150.904	179.493	0.250299	0.951932	0.08755	0.48935	no
XLOC_015544	XLOC_015544	CG3062,CG3081	X:4533291-4538935	OR	ORm	OK	48.9125	57.8459	0.242011	0.894414	0.08765	0.489658	no
XLOC_013636	XLOC_013636	-	U:7483770-7484592	OR	ORm	OK	2.83124	1.78316	-0.667001	-1.31564	0.0881	0.490958	no
XLOC_011499	XLOC_011499	CG2053	3R:27857825-27869704	OR	ORm	OK	54.7024	64.1392	0.229603	1.06832	0.0888	0.493224	no
XLOC_014462	XLOC_014462	CG42240	X:6224874-6227061	OR	ORm	OK	4.18191	3.168	-0.400591	-0.918545	0.08885	0.493251	no
XLOC_013699	XLOC_013699	CG43176	U:9819649-9819886	OR	ORm	OK	419.016	504.941	0.269108	3.94022	0.08885	0.493251	no
XLOC_007337	XLOC_007337	mirr	3L:12658986-12703349	OR	ORm	OK	2.22453	2.90108	0.383092	0.91583	0.08885	0.493251	no
XLOC_001635	XLOC_001635	cta	2L:22874517-22885683	OR	ORm	OK	17.8143	14.7945	-0.267977	-1.07574	0.08895	0.49343	no
XLOC_000104	XLOC_000104	robo3	2L:1256416-1296596	OR	ORm	OK	0.786275	0.560198	-0.489098	-0.958465	0.089	0.493623	no
XLOC_013921	XLOC_013921	-	Uextra:4348222-4348951	OR	ORm	OK	1.2836	0.633881	-1.01791	-1.45086	0.0894	0.494795	no
XLOC_009419	XLOC_009419	CG7335	3L:20122280-20132110	OR	ORm	OK	45.3932	58.7006	0.370896	0.934332	0.0894	0.494795	no
XLOC_000168	XLOC_000168	CG31949	2L:2300102-2300888	OR	ORm	OK	220.548	253.524	0.201029	1.05558	0.08955	0.495207	no
XLOC_013554	XLOC_013554	CG41423	U:2927696-2928954	OR	ORm	OK	1.92214	1.16225	-0.725792	-1.22319	0.0896	0.495275	no
XLOC_010137	XLOC_010137	CR45055	3R:7136397-7136904	OR	ORm	OK	5.18487	7.80217	0.589568	1.58094	0.0896	0.495275	no
XLOC_006504	XLOC_006504	-	2RHet:3071704-3072417	OR	ORm	OK	1.8378	1.0127	-0.859773	-1.3886	0.0897	0.495535	no
XLOC_005902	XLOC_005902	CR44505	2R:15570609-15571714	OR	ORm	OK	5.47034	7.75363	0.50324	1.01015	0.08975	0.495644	no
XLOC_014120	XLOC_014120	-	Uextra:22656003-22656116	OR	ORm	OK	836.985	372.851	-1.1666	-159.261	0.08985	0.495904	no
XLOC_011580	XLOC_011580	CG14668	3R:1203814-1218588	OR	ORm	OK	54.167	64.3428	0.248365	0.889606	0.0899	0.496013	no
XLOC_013080	XLOC_013080	-	3R:23161904-23163562	OR	ORm	OK	1.06106	1.93015	0.863205	1.23903	0.09	0.49623	no
XLOC_015988	XLOC_015988	CR43152	X:12864508-12868648	OR	ORm	OK	174.974	151.099	-0.211648	-0.989057	0.0901	0.496573	no
XLOC_011677	XLOC_011677	CG1315	3R:2466953-2470156	OR	ORm	OK	33.8639	42.5579	0.32968	0.878447	0.09035	0.497532	no
XLOC_010016	XLOC_010016	alpha-Man-II,ps	3R:5238242-5281222	OR	ORm	OK	114.381	130.485	0.190045	0.939651	0.09055	0.498173	no
XLOC_014108	XLOC_014108	-	Uextra:19356537-19357007	OR	ORm	OK	6.26911	3.35256	-0.902996	-2.59451	0.091	0.49935	no
XLOC_003731	XLOC_003731	CG34021,Den1	2R:8224201-8227054	OR	ORm	OK	235.436	268.81	0.191251	1.00388	0.091	0.49935	no
XLOC_013761	XLOC_013761	CG41561	U:4051595-4053863	OR	ORm	OK	41.153	34.7761	-0.2429	-1.0376	0.09105	0.499457	no
XLOC_013707	XLOC_013707	-	U:9933480-9933921	OR	ORm	OK	3.17423	5.88341	0.890247	2.55651	0.09115	0.499712	no
XLOC_006500	XLOC_006500	CG17514	2RHet:2775795-2821213	OR	ORm	OK	32.9034	27.9553	-0.235113	-1.1084	0.09115	0.499712	no
XLOC_007813	XLOC_007813	schuy	3L:19977525-19982047	OR	ORm	OK	80.995	96.1534	0.247505	1.00708	0.0913	0.499949	no
XLOC_007250	XLOC_007250	Vha16-2	3L:11468057-11468652	OR	ORm	OK	71.5933	85.7047	0.259549	1.48595	0.09135	0.500014	no
XLOC_005859	XLOC_005859	Vha100-3	2R:14765895-14847005	OR	ORm	OK	50.1092	57.3543	0.194826	1.0322	0.09145	0.500269	no
XLOC_012343	XLOC_012343	CG5903	3R:11971027-11972577	OR	ORm	OK	125.231	143.733	0.198803	0.884482	0.09165	0.500736	no
XLOC_012915	XLOC_012915	ssh	3R:20764431-20773122	OR	ORm	OK	54.8993	62.9984	0.198528	0.90601	0.09165	0.500736	no
XLOC_001283	XLOC_001283	Arr1	2L:18078268-18081307	OR	ORm	OK	5.15761	6.76933	0.39231	0.906378	0.09185	0.501328	no
XLOC_016125	XLOC_016125	shtd	X:15347503-15356474	OR	ORm	OK	12.4153	14.3439	0.208322	0.920853	0.0919	0.501559	no
XLOC_006328	XLOC_006328	-	2R:19402358-19402697	OR	ORm	OK	1.64837	3.74578	1.18422	2.32098	0.0921	0.502148	no
XLOC_003359	XLOC_003359	CG11125	2R:3328051-3339058	OR	ORm	OK	188.351	217.188	0.205522	0.885639	0.0922	0.502526	no
XLOC_006853	XLOC_006853	CG4669	3L:5148920-5271090	OR	ORm	OK	274.101	312.823	0.190638	0.965945	0.09225	0.502674	no
XLOC_003028	XLOC_003028	CG43233	2L:20464501-20484702	OR	ORm	OK	104.503	123.786	0.244296	1.57314	0.09235	0.502968	no
XLOC_015760	XLOC_015760	CG15347	X:8352522-8355068	OR	ORm	OK	16.6668	20.8511	0.323152	0.934967	0.0924	0.503114	no
XLOC_013249	XLOC_013249	CG15531	3R:26020511-26021950	OR	ORm	OK	0.97759	0.53135	-0.879568	-1.20532	0.0924	0.503114	no
XLOC_013860	XLOC_013860	CR41550	U:9115748-9116778	OR	ORm	OK	12.4621	9.45321	-0.39867	-1.53633	0.09265	0.503848	no
XLOC_014197	XLOC_014197	-	X:879744-880385	OR	ORm	OK	1.67967	0.821259	-1.03227	-1.46707	0.09275	0.504015	no
XLOC_002310	XLOC_002310	jp	2L:9547719-9566750	OR	ORm	OK	1.56255	1.16255	-0.426608	-0.920598	0.0928	0.504162	no
XLOC_001740	XLOC_001740	CG17650,Gr22f	2L:1754648-1759531	OR	ORm	OK	387.459	337.51	-0.199113	-0.934014	0.09285	0.504308	no
XLOC_012540	XLOC_012540	CG31244,CG31245,CG31404,CG3581,Ino80	3R:15194716-15232018	OR	ORm	OK	393.07	460.656	0.228905	1.13766	0.09285	0.504308	no
XLOC_014721	XLOC_014721	Pa1	X:11253268-11254962	OR	ORm	OK	12.4518	10.003	-0.315924	-1.16803	0.09285	0.504308	no
XLOC_007302	XLOC_007302	CG11534,CG34241,Lsp2	3L:12120831-12129806	OR	ORm	OK	438.78	528.125	0.267382	1.78098	0.093	0.504871	no
XLOC_000570	XLOC_000570	CG43235	2L:7693025-7701601	OR	ORm	OK	2.79656	15.6216	2.48182	2.02639	0.09305	0.504934	no
XLOC_004469	XLOC_004469	CR44703	2R:16955496-16957119	OR	ORm	OK	3.16944	4.42162	0.480347	0.952176	0.09305	0.504934	no
XLOC_002452	XLOC_002452	CG6230	2L:11114013-11120391	OR	ORm	OK	122.664	138.806	0.178364	0.962589	0.0931	0.505121	no
XLOC_009138	XLOC_009138	-	3L:16141281-16157822	OR	ORm	OK	0.879233	1.35115	0.619867	0.94398	0.09315	0.505267	no
XLOC_002833	XLOC_002833	qua	2L:17486805-17497697	OR	ORm	OK	47.4024	54.07	0.189868	1.00199	0.09325	0.505517	no
XLOC_003943	XLOC_003943	CG43068,igl	2R:11042941-11077797	OR	ORm	OK	52.3926	62.947	0.264773	1.01229	0.0934	0.505953	no
XLOC_008839	XLOC_008839	CG33271,CG33489,CG33490	3L:11565896-11570595	OR	ORm	OK	101.627	115.959	0.190332	1.04841	0.0936	0.506451	no
XLOC_009300	XLOC_009300	CR44670,CR44671	3L:18444859-18450661	OR	ORm	OK	9.10103	14.9319	0.714292	1.05879	0.0936	0.506451	no
XLOC_003853	XLOC_003853	CG6329	2R:9713875-9721008	OR	ORm	OK	0.952258	0.548606	-0.795583	-0.773737	0.09365	0.506596	no
XLOC_002702	XLOC_002702	nht	2L:15317953-15319288	OR	ORm	OK	138.22	120.192	-0.201633	-0.915979	0.09365	0.506596	no
XLOC_002555	XLOC_002555	CG9932	2L:13021867-13077704	OR	ORm	OK	1.45171	1.80718	0.315993	0.871058	0.09385	0.507008	no
XLOC_003284	XLOC_003284	-	2R:2154932-2156911	OR	ORm	OK	3.35338	2.45602	-0.449294	-1.21529	0.09395	0.507256	no
XLOC_013481	XLOC_013481	Syt7	4:299310-327107	OR	ORm	OK	1.71864	0.807518	-1.0897	-1.01353	0.0942	0.508103	no
XLOC_006034	XLOC_006034	CG16894	2R:16099089-16100124	OR	ORm	OK	170.634	194.557	0.189285	1.15109	0.0947	0.509584	no
XLOC_014932	XLOC_014932	CR44430	X:15119443-15120465	OR	ORm	OK	3.90471	2.55775	-0.610338	-0.952199	0.09485	0.509972	no
XLOC_007297	XLOC_007297	CG17154	3L:12081725-12082325	OR	ORm	OK	84.4441	100.137	0.2459	1.4102	0.0949	0.510116	no
XLOC_007611	XLOC_007611	CG43206	3L:16556547-16566434	OR	ORm	OK	76.9488	96.9324	0.33308	1.02766	0.0949	0.510116	no
XLOC_007440	XLOC_007440	CR44560	3L:14238104-14266204	OR	ORm	OK	37.6996	30.0988	-0.32484	-1.04463	0.095	0.510402	no
XLOC_010249	XLOC_010249	CG12279,NijC,Past1	3R:8520618-8538021	OR	ORm	OK	130.544	159.531	0.289299	1.03529	0.0952	0.510932	no
XLOC_013101	XLOC_013101	CG31055	3R:23511330-23518512	OR	ORm	OK	67.36	77.5651	0.203515	0.98342	0.0952	0.510932	no
XLOC_004692	XLOC_004692	CG5539	2R:19691837-19699497	OR	ORm	OK	199.028	242.474	0.284859	1.1105	0.09525	0.511075	no
XLOC_013780	XLOC_013780	-	U:5295069-5296074	OR	ORm	OK	8.78923	12.0324	0.453118	2.17189	0.09535	0.511486	no
XLOC_012198	XLOC_012198	-	3R:9690288-9691183	OR	ORm	OK	2.30279	3.58379	0.638102	0.939147	0.09545	0.511813	no
XLOC_015038	XLOC_015038	CG13008,CG4678	X:16590163-16608413	OR	ORm	OK	51.5302	58.7313	0.188712	0.886643	0.0955	0.511955	no
XLOC_012798	XLOC_012798	CG34289	3R:19332488-19333232	OR	ORm	OK	72.4888	87.6885	0.274629	0.978981	0.09565	0.51234	no
XLOC_010361	XLOC_010361	BigH1	3R:10489171-10490544	OR	ORm	OK	113.357	99.1726	-0.192856	-1.00775	0.0959	0.513302	no
XLOC_004450	XLOC_004450	IM14	2R:16757896-16758183	OR	ORm	OK	92.4732	125.569	0.441372	5.03133	0.09605	0.513685	no
XLOC_008594	XLOC_008594	Pdp1	3L:7804557-7860499	OR	ORm	OK	7.2821	5.95274	-0.290801	-1.01585	0.09605	0.513685	no
XLOC_002675	XLOC_002675	CG15279	2L:14844991-14851749	OR	ORm	OK	0.780514	1.1641	0.576718	0.978127	0.0961	0.513759	no
XLOC_009630	XLOC_009630	CG40002	3LHet:459585-460450	OR	ORm	OK	162.743	136.135	-0.257558	-1.04416	0.09625	0.514	no
XLOC_016600	XLOC_016600	Ory	YHet:229032-271476	OR	ORm	OK	4.09752	5.52128	0.430253	1.01262	0.09645	0.514732	no
XLOC_010503	XLOC_010503	VhaM9.7-d	3R:12800925-12801419	OR	ORm	OK	77.4061	93.7148	0.27583	1.66312	0.0965	0.514832	no
XLOC_012519	XLOC_012519	-	3R:14755382-14756995	OR	ORm	OK	1.17194	1.90353	0.699777	1.26873	0.0966	0.515155	no
XLOC_016363	XLOC_016363	CCKLR-17D3	X:18658515-18668060	OR	ORm	OK	0.576718	0.889409	0.624981	1.00121	0.09665	0.515212	no
XLOC_011484	XLOC_011484	CG11563	3R:27562756-27563721	OR	ORm	OK	43.6151	36.3058	-0.264628	-1.15978	0.09675	0.515578	no
XLOC_001872	XLOC_001872	Sfp23F	2L:3387353-3387743	OR	ORm	OK	3.97877	1.51495	-1.39305	-2.67007	0.09685	0.515901	no
XLOC_013416	XLOC_013416	CG1674	4:251355-266529	OR	ORm	OK	1.904	1.4056	-0.437845	-0.881416	0.097	0.516406	no
XLOC_013644	XLOC_013644	-	U:7928656-7930675	OR	ORm	OK	3.2108	2.31965	-0.469026	-1.23569	0.09715	0.516911	no
XLOC_014648	XLOC_014648	CG9689	X:9775985-9777703	OR	ORm	OK	21.0052	26.6767	0.344832	0.91566	0.09715	0.516911	no
XLOC_016472	XLOC_016472	CG17065	X:20125717-20128225	OR	ORm	OK	14.0593	16.9881	0.273003	0.857151	0.0972	0.517009	no
XLOC_011544	XLOC_011544	CG17387	3R:606841-610444	OR	ORm	OK	53.5706	60.8773	0.184461	0.875247	0.09735	0.517387	no
XLOC_007406	XLOC_007406	stv	3L:13469818-13476615	OR	ORm	OK	9.71217	11.5612	0.251425	0.864309	0.09745	0.517751	no
XLOC_002328	XLOC_002328	-	2L:9775212-9776074	OR	ORm	OK	3.01406	1.92283	-0.648474	-1.02792	0.0976	0.518169	no
XLOC_011733	XLOC_011733	Mst84Dc,Mst84Dd	3R:3189028-3190576	OR	ORm	OK	2945.31	3386.05	0.201186	1.3043	0.0977	0.518322	no
XLOC_008983	XLOC_008983	Poc1	3L:13381398-13383106	OR	ORm	OK	127.902	145.027	0.181278	0.894989	0.0977	0.518322	no
XLOC_010535	XLOC_010535	CG42798	3R:13232399-13233256	OR	ORm	OK	1.9824	0.9732	-1.02644	-0.879127	0.0979	0.519047	no
XLOC_013380	XLOC_013380	-	3RHet:2093855-2102020	OR	ORm	OK	5.50776	6.42214	0.221589	0.85802	0.09815	0.519952	no
XLOC_000946	XLOC_000946	-	2L:12874237-12874456	OR	ORm	OK	18.7481	9.11622	-1.04024	-6.54157	0.09835	0.520423	no
XLOC_009083	XLOC_009083	CG7841	3L:15498287-15501352	OR	ORm	OK	112.371	128.086	0.188845	0.910743	0.0988	0.521835	no
XLOC_009601	XLOC_009601	-	3L:22969749-22970424	OR	ORm	OK	3.39223	2.1284	-0.672465	-1.39147	0.0989	0.522069	no
XLOC_004829	XLOC_004829	-	2R:159651-160039	OR	ORm	OK	6.09495	3.52498	-0.790001	-2.07934	0.0989	0.522069	no
XLOC_000448	XLOC_000448	CG9029	2L:5886001-5886609	OR	ORm	OK	8.15991	5.42167	-0.589816	-0.932518	0.09905	0.522566	no
XLOC_006900	XLOC_006900	CG6610	3L:6068635-6069358	OR	ORm	OK	86.2359	69.7113	-0.306895	-0.999049	0.0991	0.522703	no
XLOC_003769	XLOC_003769	-	2R:8500246-8512857	OR	ORm	OK	48.4762	36.9115	-0.393208	-1.36087	0.09925	0.523284	no
XLOC_002023	XLOC_002023	CR44794	2L:5564531-5565801	OR	ORm	OK	1.25705	2.06094	0.713264	1.20409	0.0993	0.523421	no
XLOC_002657	XLOC_002657	CG4218	2L:14547497-14549109	OR	ORm	OK	393.728	447.724	0.185409	0.89644	0.0995	0.524138	no
XLOC_003166	XLOC_003166	CG42597	2L:22064603-22065343	OR	ORm	OK	73.4933	87.274	0.24794	1.49753	0.0996	0.52437	no
XLOC_002547	XLOC_002547	CG15483	2L:12760345-12761840	OR	ORm	OK	31.1146	36.6233	0.23517	1.06235	0.09965	0.524507	no
