# Supplementary material for: Drosophila Males Differentially Express Small Proteins Regulating Stem Cell Division Frequency in Response to Mating
Source: J Dev Biol. 2025 Jun 23;13(3):21. doi: 10.3390/jdb13030021 (PMC12286032; doi:10.3390/jdb13030021)
Supplement: Supplementary file 1 [file jdb-13-00021-s001.zip › Table S2.xlsx]

## Sheet: Sheet1
test_id	gene_id	gene	locus	sample_1	sample_2	status	value_1	value_2	log2(fold_change)	test_stat	p_value	q_value	significant
XLOC_000396	XLOC_000396	TotM	2L:5329856-5330464	CS	CSm	OK	5.78931	38.6404	2.73865	5.37737	5e-05	0.00163771	yes
XLOC_001190	XLOC_001190	jhamt	2L:16365902-16367039	CS	CSm	OK	0	2.25781	inf	nan	5e-05	0.00163771	yes
XLOC_001789	XLOC_001789	CG17242	2L:2268105-2269140	CS	CSm	OK	2.84329	14.4894	2.34936	4.23894	5e-05	0.00163771	yes
XLOC_004100	XLOC_004100	Amy-d	2R:13012268-13013874	CS	CSm	OK	18.4956	30.8435	0.737783	3.00589	5e-05	0.00163771	yes
XLOC_004102	XLOC_004102	Acp54A1	2R:13020949-13021255	CS	CSm	OK	49.6855	754.65	3.92491	27.8846	5e-05	0.00163771	yes
XLOC_004104	XLOC_004104	CR44391	2R:13023099-13023830	CS	CSm	OK	2.59167	51.8827	4.3233	11.3209	5e-05	0.00163771	yes
XLOC_005381	XLOC_005381	CG42782	2R:8306618-8306900	CS	CSm	OK	36.5312	403.163	3.46416	24.0602	5e-05	0.00163771	yes
XLOC_005515	XLOC_005515	Arc1	2R:10245421-10249285	CS	CSm	OK	17.1745	28.4267	0.72698	3.18566	5e-05	0.00163771	yes
XLOC_005564	XLOC_005564	CG43101	2R:10898900-10929639	CS	CSm	OK	12.8147	131.006	3.35376	9.37718	5e-05	0.00163771	yes
XLOC_005565	XLOC_005565	Obp51a	2R:10898900-10929639	CS	CSm	OK	12.7059	135.922	3.41921	6.4134	5e-05	0.00163771	yes
XLOC_007309	XLOC_007309	Est-6,Est-P	3L:12181710-12192604	CS	CSm	OK	5.78134	48.8108	3.07772	5.50407	5e-05	0.00163771	yes
XLOC_007839	XLOC_007839	Spn77Bb	3L:20314051-20315458	CS	CSm	OK	5.11455	79.5581	3.95933	12.2097	5e-05	0.00163771	yes
XLOC_008774	XLOC_008774	CG42521	3L:10616096-10617118	CS	CSm	OK	26.5101	4.99472	-2.40806	-3.848	5e-05	0.00163771	yes
XLOC_008974	XLOC_008974	CG43147	3L:13292940-13293252	CS	CSm	OK	103.535	226.619	1.13015	2.96097	5e-05	0.00163771	yes
XLOC_011392	XLOC_011392	Anp	3R:26035063-26036104	CS	CSm	OK	50.9262	702.409	3.78583	9.50434	5e-05	0.00163771	yes
XLOC_011395	XLOC_011395	CecA2	3R:26037877-26038290	CS	CSm	OK	0	11.0114	inf	nan	5e-05	0.00163771	yes
XLOC_012682	XLOC_012682	Sfp93F	3R:17561630-17562018	CS	CSm	OK	13.051	144.702	3.47086	16.7557	5e-05	0.00163771	yes
XLOC_012685	XLOC_012685	CG34034	3R:17564066-17564832	CS	CSm	OK	7.55741	80.7952	3.41831	11.4009	5e-05	0.00163771	yes
XLOC_012801	XLOC_012801	CG10175	3R:19347985-19356708	CS	CSm	OK	1.25792	0.380144	-1.72642	-2.44132	5e-05	0.00163771	yes
XLOC_012985	XLOC_012985	Mst57Db	3R:21656441-21656636	CS	CSm	OK	442.701	821.152	0.891315	16.9832	5e-05	0.00163771	yes
XLOC_013085	XLOC_013085	CG43139,CG5402	3R:23327087-23330049	CS	CSm	OK	5.50887	19.795	1.84531	3.52441	5e-05	0.00163771	yes
XLOC_013199	XLOC_013199	Dup99B	3R:25540789-25541099	CS	CSm	OK	39.0588	485.498	3.63575	8.5085	5e-05	0.00163771	yes
XLOC_013995	XLOC_013995	-	Uextra:22750952-22751469	CS	CSm	OK	123.864	0	#NAME?	nan	5e-05	0.00163771	yes
XLOC_015067	XLOC_015067	CG18258	X:17106339-17108010	CS	CSm	OK	0.527314	7.53593	3.83705	6.30786	5e-05	0.00163771	yes
XLOC_015068	XLOC_015068	CG5162	X:17109336-17111419	CS	CSm	OK	4.42392	18.36	2.05317	5.08484	5e-05	0.00163771	yes
XLOC_015731	XLOC_015731	CG2233	X:7929773-7931550	CS	CSm	OK	55.8426	79.9661	0.518023	2.8337	5e-05	0.00163771	yes
XLOC_013625	XLOC_013625	SteXh:CG42398	U:6621520-6622252	CS	CSm	OK	21.7802	10.5759	-1.04224	-3.42481	0.0001	0.0030598	yes
XLOC_011725	XLOC_011725	Gld	3R:3077784-3096531	CS	CSm	OK	1.3679	4.48517	1.7132	2.71994	0.00015	0.0043694	yes
XLOC_005159	XLOC_005159	CG1648	2R:5698478-5707777	CS	CSm	OK	22.4241	35.8021	0.674994	2.49926	0.0002	0.00553322	yes
XLOC_007953	XLOC_007953	CR43888	3L:21728217-21729315	CS	CSm	OK	1.93099	8.83144	2.19331	2.51646	0.0002	0.00553322	yes
XLOC_007934	XLOC_007934	CG33290	3L:21534379-21536114	CS	CSm	OK	1.55799	4.90565	1.65476	2.36625	0.00025	0.00669879	yes
XLOC_005037	XLOC_005037	CG8708	2R:4046910-4049070	CS	CSm	OK	0.266121	1.20604	2.18012	2.11419	0.0003	0.00783671	yes
XLOC_007677	XLOC_007677	CG7510	3L:17614880-17624071	CS	CSm	OK	4.4058	8.35878	0.923888	2.66739	0.0003	0.00783671	yes
XLOC_009288	XLOC_009288	-	3L:18227981-18228078	CS	CSm	OK	676.1	0	#NAME?	nan	0.0003	0.00783671	yes
XLOC_005737	XLOC_005737	CR44389	2R:13076300-13076600	CS	CSm	OK	23.5044	54.8471	1.22249	6.44773	0.00035	0.00887746	yes
XLOC_007974	XLOC_007974	Sfp79B	3L:22073421-22073654	CS	CSm	OK	5.84691	42.1272	2.84901	12.4174	0.0004	0.00990794	yes
XLOC_005725	XLOC_005725	Amy-p	2R:13004967-13007808	CS	CSm	OK	8.25511	14.5957	0.822184	2.11684	0.0005	0.0119165	yes
XLOC_004423	XLOC_004423	CG18067	2R:16421749-16423340	CS	CSm	OK	22.5646	35.2363	0.643002	1.97665	0.0006	0.0139005	yes
XLOC_006988	XLOC_006988	ltl	3L:7512096-7521113	CS	CSm	OK	0.548759	1.17771	1.10174	1.99774	0.00075	0.0166743	yes
XLOC_009340	XLOC_009340	Acp76A	3L:19043856-19045126	CS	CSm	OK	0.707087	2.22063	1.65101	2.17315	0.00085	0.0184409	yes
XLOC_014732	XLOC_014732	PGRP-SA	X:11455675-11456812	CS	CSm	OK	3.54473	7.47283	1.07598	2.0273	0.0009	0.0192579	yes
XLOC_006090	XLOC_006090	IM4	2R:16756000-16756826	CS	CSm	OK	45.8944	71.9879	0.649437	1.89626	0.0012	0.0241181	yes
XLOC_011393	XLOC_011393	CecA1	3R:26036595-26036995	CS	CSm	OK	1.31175	19.4572	3.89074	8.07838	0.0016	0.0305286	yes
XLOC_008970	XLOC_008970	CR43912	3L:13283693-13284870	CS	CSm	OK	1.54033	7.66928	2.31585	2.44015	0.002	0.0361905	yes
XLOC_007711	XLOC_007711	CR44672	3L:18468397-18468779	CS	CSm	OK	0.435557	4.7758	3.45481	3.38079	0.00335	0.053591	no
XLOC_006046	XLOC_006046	CG13868	2R:16196281-16204422	CS	CSm	OK	5.94644	8.46362	0.509249	1.75665	0.00345	0.054856	no
XLOC_004983	XLOC_004983	Drat	2R:3413622-3420486	CS	CSm	OK	3.20215	5.16175	0.688818	1.63239	0.00355	0.0558901	no
XLOC_009138	XLOC_009138	-	3L:16141281-16157822	CS	CSm	OK	0.514557	1.26257	1.29496	1.79095	0.00355	0.0558901	no
XLOC_006054	XLOC_006054	CG30151	2R:16416007-16417347	CS	CSm	OK	0.946594	2.30182	1.28196	1.72017	0.0038	0.0588506	no
XLOC_015454	XLOC_015454	trol	X:2364414-2439461	CS	CSm	OK	14.7737	18.5252	0.326452	1.54155	0.0045	0.0667726	no
XLOC_014052	XLOC_014052	-	Uextra:3716507-3716889	CS	CSm	OK	17.1436	7.31495	-1.22875	-4.8257	0.0046	0.0679028	no
XLOC_007629	XLOC_007629	CG42852	3L:16748588-16748820	CS	CSm	OK	132.929	263.063	0.984746	18.5327	0.00485	0.0706229	no
XLOC_002820	XLOC_002820	CR43239	2L:17353729-17354668	CS	CSm	OK	2.02557	4.583	1.17797	1.69958	0.00545	0.0768499	no
XLOC_012247	XLOC_012247	Cys	3R:10394683-10395593	CS	CSm	OK	81.4596	110.518	0.440129	1.55397	0.00725	0.0951867	no
XLOC_002980	XLOC_002980	fbp	2L:19761541-19764136	CS	CSm	OK	1.85445	3.40744	0.8777	1.47031	0.0079	0.101484	no
XLOC_012520	XLOC_012520	-	3R:14766594-14767166	CS	CSm	OK	5.18328	2.31063	-1.16558	-2.64721	0.00825	0.104627	no
XLOC_000241	XLOC_000241	CR44485	2L:3287821-3288591	CS	CSm	OK	2.47196	4.79663	0.956364	2.18274	0.00875	0.109297	no
XLOC_005888	XLOC_005888	CG16926	2R:15385256-15388923	CS	CSm	OK	1.32414	2.78665	1.07348	1.47394	0.0091	0.112215	no
XLOC_000744	XLOC_000744	CG33301	2L:10049579-10051201	CS	CSm	OK	1.44448	2.6697	0.886132	1.50721	0.01	0.120435	no
XLOC_013696	XLOC_013696	CR41548	U:9795506-9796558	CS	CSm	OK	6797.37	5351.16	-0.345124	-2.2361	0.01165	0.133605	no
XLOC_000610	XLOC_000610	CG14277	2L:8242027-8244003	CS	CSm	OK	1.4361	0.300743	-2.25556	-1.39642	0.0126	0.14131	no
XLOC_008162	XLOC_008162	CG12090	3L:1523413-1534350	CS	CSm	OK	9.25336	12.1084	0.387953	1.45949	0.0132	0.146089	no
XLOC_012983	XLOC_012983	Mst57Dc	3R:21655042-21655420	CS	CSm	OK	7.53926	14.7912	0.972245	3.07664	0.01325	0.146519	no
XLOC_007334	XLOC_007334	CR32111	3L:12621033-12641380	CS	CSm	OK	0.994534	0.451263	-1.14005	-1.50175	0.01395	0.1517	no
XLOC_002952	XLOC_002952	CG17549	2L:19387045-19390207	CS	CSm	OK	48.1432	60.6291	0.332679	1.37343	0.014	0.152042	no
XLOC_008690	XLOC_008690	-	3L:9304370-9309693	CS	CSm	OK	2.71335	1.13792	-1.25367	-1.97566	0.014	0.152042	no
XLOC_014668	XLOC_014668	CG43740	X:10227684-10241827	CS	CSm	OK	1.72734	0.847741	-1.02685	-1.3878	0.0145	0.155667	no
XLOC_011985	XLOC_011985	-	3R:6896914-6907535	CS	CSm	OK	0.66736	0.992287	0.572292	1.63848	0.0147	0.157042	no
XLOC_002232	XLOC_002232	Spn28F	2L:8240413-8241800	CS	CSm	OK	3.42134	5.47552	0.678433	1.66751	0.01505	0.159533	no
XLOC_005305	XLOC_005305	CG30026	2R:7296080-7296954	CS	CSm	OK	1.59756	0.572396	-1.48079	-1.99131	0.0154	0.162272	no
XLOC_013522	XLOC_013522	-	U:494992-495795	CS	CSm	OK	2.46092	0.979988	-1.32836	-2.10609	0.0158	0.165106	no
XLOC_001907	XLOC_001907	CG31778	2L:3703658-3705488	CS	CSm	OK	0.544566	1.4553	1.41814	1.45804	0.0165	0.170196	no
XLOC_009930	XLOC_009930	CG43061	3R:3866969-3881692	CS	CSm	OK	1.87816	35.0509	4.22206	7.5804	0.0165	0.170196	no
XLOC_011134	XLOC_011134	CG31324	3R:21932589-21956396	CS	CSm	OK	3.59502	6.75609	0.91019	1.44926	0.01715	0.17511	no
XLOC_007093	XLOC_007093	CG4476	3L:9204979-9208356	CS	CSm	OK	11.2061	14.5644	0.378161	1.54381	0.01735	0.176684	no
XLOC_003927	XLOC_003927	Cyp6a22	2R:10758870-10761210	CS	CSm	OK	0.559702	1.07517	0.941833	1.34349	0.01765	0.178905	no
XLOC_011065	XLOC_011065	-	3R:21097600-21098998	CS	CSm	OK	6.0545	4.01927	-0.591075	-1.53831	0.0178	0.180008	no
XLOC_001729	XLOC_001729	-	2L:1534299-1535096	CS	CSm	OK	3.21207	1.66741	-0.945897	-1.93167	0.01895	0.187897	no
XLOC_014031	XLOC_014031	-	Uextra:595893-597390	CS	CSm	OK	11.7997	16.6109	0.493373	1.44316	0.01905	0.18849	no
XLOC_012979	XLOC_012979	CR43847	3R:21622312-21623500	CS	CSm	OK	1.03351	0.292319	-1.82194	-2.12136	0.0192	0.189573	no
XLOC_013746	XLOC_013746	CR41605	U:2950222-2951682	CS	CSm	OK	74.4487	60.563	-0.297809	-1.70186	0.0199	0.194058	no
XLOC_010216	XLOC_010216	GstD5	3R:8201198-8202353	CS	CSm	OK	23.1371	30.9301	0.418799	1.2688	0.02005	0.195144	no
XLOC_001222	XLOC_001222	CR31781	2L:16869345-16878300	CS	CSm	OK	2.81602	1.78199	-0.66017	-1.26902	0.02025	0.196507	no
XLOC_007840	XLOC_007840	Spn77Bc	3L:20315476-20341155	CS	CSm	OK	4.31206	34.1467	2.9853	2.6583	0.0203	0.196817	no
XLOC_013584	XLOC_013584	-	U:4903220-4906041	CS	CSm	OK	0.671362	1.14549	0.770802	1.42651	0.0203	0.196817	no
XLOC_005697	XLOC_005697	Acp53Ea	2R:12637307-12637840	CS	CSm	OK	7.79211	13.4116	0.783391	2.34148	0.0207	0.199661	no
XLOC_002328	XLOC_002328	-	2L:9775212-9776074	CS	CSm	OK	3.92471	2.13059	-0.881329	-1.43199	0.02215	0.208943	no
XLOC_014197	XLOC_014197	-	X:879744-880385	CS	CSm	OK	0.605753	1.89105	1.64238	2.07129	0.02255	0.211438	no
XLOC_013021	XLOC_013021	plum	3R:22295799-22360943	CS	CSm	OK	1.49164	2.11002	0.500355	1.35719	0.0227	0.21254	no
XLOC_013541	XLOC_013541	-	U:1953787-1955312	CS	CSm	OK	2.77738	1.68481	-0.721141	-1.51558	0.02275	0.212887	no
XLOC_015296	XLOC_015296	-	X:21426023-21427684	CS	CSm	OK	1.86327	1.04234	-0.838006	-1.77982	0.02305	0.214682	no
XLOC_005585	XLOC_005585	CG8157	2R:11146265-11213891	CS	CSm	OK	32.9027	110.331	1.74556	1.48384	0.0231	0.214934	no
XLOC_015512	XLOC_015512	CR43298	X:3895242-3895640	CS	CSm	OK	17.6735	9.78799	-0.852502	-3.33139	0.0231	0.214934	no
XLOC_003440	XLOC_003440	Cyp4e2	2R:4332064-4334669	CS	CSm	OK	1.15868	1.94133	0.74456	1.25917	0.02325	0.21584	no
XLOC_012519	XLOC_012519	-	3R:14755382-14756995	CS	CSm	OK	0.944762	1.8966	1.00539	1.73281	0.0242	0.222048	no
XLOC_014045	XLOC_014045	-	Uextra:2807941-2808922	CS	CSm	OK	4.02675	6.4753	0.68533	1.79575	0.02445	0.223622	no
XLOC_013956	XLOC_013956	-	Uextra:9206079-9206460	CS	CSm	OK	1.60264	4.49411	1.48758	3.28084	0.0249	0.226285	no
XLOC_000802	XLOC_000802	CG18284	2L:10643970-10645891	CS	CSm	OK	0.707969	1.38646	0.969651	1.26769	0.02525	0.22861	no
XLOC_008047	XLOC_008047	-	3L:23691076-23692297	CS	CSm	OK	0.484143	1.10296	1.18788	1.74305	0.02535	0.229262	no
XLOC_014135	XLOC_014135	-	Uextra:27287407-27287977	CS	CSm	OK	2.09972	0.714624	-1.55494	-2.29628	0.0259	0.232759	no
XLOC_002317	XLOC_002317	-	2L:9630450-9631185	CS	CSm	OK	1.30527	0.434103	-1.58824	-1.86822	0.02635	0.235447	no
XLOC_002314	XLOC_002314	CR43621	2L:9584669-9586044	CS	CSm	OK	7.79532	3.95732	-0.978086	-1.40517	0.027	0.239622	no
XLOC_014550	XLOC_014550	RpS14a	X:7827774-7828710	CS	CSm	OK	443.478	372.018	-0.25349	-1.24693	0.0272	0.240745	no
XLOC_013850	XLOC_013850	Su(Ste):CR42434	U:8684760-8686031	CS	CSm	OK	2.18803	3.47588	0.667746	1.48249	0.02755	0.242467	no
XLOC_014852	XLOC_014852	NFAT	X:13518733-13558610	CS	CSm	OK	5.17089	6.69786	0.373289	1.2399	0.0276	0.242777	no
XLOC_003673	XLOC_003673	Tret1-1	2R:7540260-7566859	CS	CSm	OK	2.34208	4.45925	0.929012	1.51961	0.02805	0.245844	no
XLOC_011876	XLOC_011876	CR45203	3R:5286805-5319399	CS	CSm	OK	24.1589	16.9773	-0.508948	-1.26707	0.0284	0.247785	no
XLOC_008960	XLOC_008960	CR44554	3L:13094373-13095335	CS	CSm	OK	1.4929	0.65561	-1.18721	-1.06582	0.0287	0.249143	no
XLOC_001277	XLOC_001277	CG5681	2L:17986398-17988619	CS	CSm	OK	94.5966	79.8012	-0.245377	-1.38468	0.0288	0.249746	no
XLOC_010150	XLOC_010150	CG14708	3R:7379866-7380591	CS	CSm	OK	223.303	186.818	-0.257366	-1.70364	0.02965	0.254291	no
XLOC_014838	XLOC_014838	CG1673	X:13290931-13295257	CS	CSm	OK	5.03626	6.75914	0.424487	1.36995	0.02965	0.254291	no
XLOC_013638	XLOC_013638	-	U:7606630-7608957	CS	CSm	OK	3.62337	5.14995	0.507227	1.32677	0.0298	0.255043	no
XLOC_009882	XLOC_009882	CG44335	3R:3151151-3152181	CS	CSm	OK	12.1471	8.41189	-0.530108	-1.28045	0.03	0.25592	no
XLOC_005328	XLOC_005328	CG13185	2R:7755380-7773090	CS	CSm	OK	11.4558	13.5208	0.239107	1.22332	0.0302	0.257124	no
XLOC_016238	XLOC_016238	CG33252	X:16790247-16791220	CS	CSm	OK	92.0496	74.8563	-0.298288	-1.80369	0.031	0.261894	no
XLOC_013609	XLOC_013609	-	U:5798274-5799552	CS	CSm	OK	4.60153	3.00418	-0.615143	-1.1894	0.03145	0.2644	no
XLOC_003254	XLOC_003254	-	2R:1755867-1762212	CS	CSm	OK	6.229	4.09404	-0.605474	-1.33005	0.03165	0.265435	no
XLOC_008777	XLOC_008777	CG42535,CG42536	3L:10622182-10624035	CS	CSm	OK	217.947	180.711	-0.270289	-1.72224	0.0324	0.269518	no
XLOC_003327	XLOC_003327	Tsp42Eh,Tsp42Ei	2R:2921066-2926555	CS	CSm	OK	8.53385	11.8665	0.475621	1.58018	0.03255	0.270422	no
XLOC_011095	XLOC_011095	CR43634	3R:21620569-21620908	CS	CSm	OK	0.664258	2.64479	1.99334	2.49187	0.0333	0.27422	no
XLOC_006093	XLOC_006093	hbn	2R:16842172-16848414	CS	CSm	OK	0.938791	0.519419	-0.853906	-1.24247	0.03345	0.275075	no
XLOC_004640	XLOC_004640	CG9877	2R:18972299-18973791	CS	CSm	OK	1.20936	0.571699	-1.08092	-1.48958	0.0336	0.275789	no
XLOC_004106	XLOC_004106	CG11395	2R:13024652-13027436	CS	CSm	OK	1.69042	3.22516	0.931992	1.41377	0.03405	0.277986	no
XLOC_012314	XLOC_012314	CG31294	3R:11541226-11542307	CS	CSm	OK	132.379	110.5	-0.260637	-1.56418	0.03405	0.277986	no
XLOC_009560	XLOC_009560	-	3L:22026935-22027677	CS	CSm	OK	1.58074	0.567972	-1.47671	-2.03316	0.0341	0.278255	no
XLOC_001193	XLOC_001193	Idgf3	2L:16450656-16455194	CS	CSm	OK	36.2097	44.0449	0.282597	1.22409	0.0345	0.280194	no
XLOC_008971	XLOC_008971	Sfp70A4	3L:13289629-13289960	CS	CSm	OK	2.28888	6.15339	1.42674	3.02502	0.0345	0.280194	no
XLOC_014640	XLOC_014640	CR42657	X:9582221-9583328	CS	CSm	OK	195.214	164.652	-0.245641	-1.65541	0.0347	0.28133	no
XLOC_006243	XLOC_006243	Ugt58Fa	2R:18529290-18531422	CS	CSm	OK	1.05282	1.72943	0.716035	1.20295	0.0348	0.281827	no
XLOC_010750	XLOC_010750	TotA	3R:16696757-16697422	CS	CSm	OK	3.08144	5.50939	0.838288	1.89162	0.0348	0.281827	no
XLOC_002461	XLOC_002461	CR43859	2L:11205527-11206328	CS	CSm	OK	1.61104	0.600847	-1.42293	-1.15276	0.0349	0.282428	no
XLOC_007089	XLOC_007089	CG32032	3L:9086152-9087956	CS	CSm	OK	2.01686	3.28082	0.701942	1.48623	0.035	0.282957	no
XLOC_003178	XLOC_003178	-	2L:22392877-22393099	CS	CSm	OK	17.3329	6.35001	-1.44868	-6.6967	0.03505	0.283117	no
XLOC_002019	XLOC_002019	CG14015	2L:5536849-5539196	CS	CSm	OK	0.540541	0.947981	0.810454	1.31517	0.03605	0.288316	no
XLOC_013743	XLOC_013743	-	U:2770123-2771124	CS	CSm	OK	3.68948	2.27679	-0.696414	-1.5617	0.0364	0.289913	no
XLOC_015988	XLOC_015988	CR43152	X:12864508-12868648	CS	CSm	OK	158.572	131.872	-0.266003	-1.18209	0.03655	0.290613	no
XLOC_013474	XLOC_013474	-	4:202056-202473	CS	CSm	OK	1.18012	3.57807	1.60025	2.92199	0.03715	0.293638	no
XLOC_013648	XLOC_013648	-	U:8265723-8266176	CS	CSm	OK	2.56219	0.930758	-1.4609	-2.26371	0.03725	0.294145	no
XLOC_014966	XLOC_014966	CG8184	X:15606518-15626039	CS	CSm	OK	23.6492	27.6535	0.225669	1.15807	0.03755	0.29573	no
XLOC_004300	XLOC_004300	cora	2R:15116456-15131256	CS	CSm	OK	6.16726	7.57513	0.296641	1.0957	0.0377	0.296662	no
XLOC_008118	XLOC_008118	hng3	3L:737051-755592	CS	CSm	OK	425.682	346.578	-0.296593	-2.22624	0.03835	0.299725	no
XLOC_005821	XLOC_005821	CG43202	2R:14268897-14269349	CS	CSm	OK	4.0913	1.65904	-1.30221	-2.7077	0.0384	0.299937	no
XLOC_016599	XLOC_016599	Ppr-Y	YHet:156626-206399	CS	CSm	OK	6.82263	4.81812	-0.50186	-1.25901	0.0385	0.300504	no
XLOC_002287	XLOC_002287	CG31886	2L:8953480-8959051	CS	CSm	OK	0.660123	1.09833	0.734506	1.20239	0.0386	0.300783	no
XLOC_008433	XLOC_008433	Msr-110	3L:5560015-5572909	CS	CSm	OK	29.8358	35.6084	0.255176	1.09073	0.0391	0.303452	no
XLOC_009629	XLOC_009629	-	3LHet:435141-437024	CS	CSm	OK	3.54058	2.39026	-0.566818	-1.21871	0.0395	0.305327	no
XLOC_013134	XLOC_013134	beat-VI	3R:24243929-24300536	CS	CSm	OK	0.600207	1.49437	1.316	1.29827	0.0396	0.305704	no
XLOC_008973	XLOC_008973	CG42481	3L:13291896-13292336	CS	CSm	OK	62.8149	96.841	0.62451	1.22273	0.0403	0.309177	no
XLOC_005308	XLOC_005308	CR43771	2R:7320154-7320803	CS	CSm	OK	1.41128	0.536414	-1.39559	-1.74022	0.0408	0.311156	no
XLOC_011649	XLOC_011649	CR43487	3R:1952950-1953677	CS	CSm	OK	5.44231	3.10537	-0.809454	-1.18442	0.04145	0.314212	no
XLOC_004623	XLOC_004623	CG13532	2R:18758712-18761950	CS	CSm	OK	1.59205	0.864945	-0.880204	-1.24573	0.04175	0.315683	no
XLOC_003258	XLOC_003258	CG7882	2R:1845125-1847688	CS	CSm	OK	1.06448	0.580953	-0.873652	-1.45537	0.0418	0.315988	no
XLOC_003508	XLOC_003508	Cyp4p3	2R:5115289-5134754	CS	CSm	OK	7.03078	11.0051	0.646419	1.16483	0.04205	0.316781	no
XLOC_016245	XLOC_016245	CG43077	X:16961336-16962556	CS	CSm	OK	172.16	146.527	-0.232588	-1.41648	0.04225	0.317886	no
XLOC_011779	XLOC_011779	-	3R:3823009-3824284	CS	CSm	OK	4.09403	2.66067	-0.621735	-1.50965	0.04245	0.318805	no
XLOC_013826	XLOC_013826	-	U:7611491-7613810	CS	CSm	OK	1.47181	2.20482	0.58307	1.33966	0.04275	0.320361	no
XLOC_001958	XLOC_001958	Taf12L	2L:4694720-4722465	CS	CSm	OK	347.821	295.786	-0.233795	-1.17974	0.04285	0.32067	no
XLOC_005671	XLOC_005671	CR45322	2R:12246300-12247000	CS	CSm	OK	6.47113	4.12053	-0.65119	-1.6425	0.04295	0.320906	no
XLOC_000373	XLOC_000373	Cg25C	2L:5029608-5037279	CS	CSm	OK	0.805841	1.13075	0.488717	1.02641	0.0432	0.322113	no
XLOC_000773	XLOC_000773	lft	2L:10364470-10366410	CS	CSm	OK	1.12852	0.594349	-0.925054	-1.16108	0.04325	0.322412	no
XLOC_009056	XLOC_009056	CG12310,CG18581,CG43679	3L:15007794-15058077	CS	CSm	OK	0.80962	19.1315	4.56256	1.69151	0.0437	0.324365	no
XLOC_005736	XLOC_005736	CR44388	2R:13075008-13075200	CS	CSm	OK	6.22849	20.6294	1.72775	8.86781	0.04435	0.327005	no
XLOC_000717	XLOC_000717	zf30C	2L:9758341-9762379	CS	CSm	OK	23.618	28.0898	0.250159	1.07983	0.04455	0.327852	no
XLOC_016376	XLOC_016376	Obp18a	X:19029113-19029901	CS	CSm	OK	10.8137	15.2319	0.494237	1.69866	0.04475	0.328844	no
XLOC_013007	XLOC_013007	CR44950	3R:21896090-21897328	CS	CSm	OK	18.8067	14.3313	-0.392079	-1.21787	0.04485	0.329026	no
XLOC_006272	XLOC_006272	CR44780	2R:18844699-18844900	CS	CSm	OK	9.43895	2.74257	-1.7831	-5.38573	0.04505	0.329828	no
XLOC_014091	XLOC_014091	-	Uextra:11586773-11586933	CS	CSm	OK	33.0095	71.6141	1.11736	15.3221	0.04505	0.329828	no
XLOC_010213	XLOC_010213	GstD2	3R:8197692-8198426	CS	CSm	OK	2.58438	4.23275	0.711775	1.52677	0.04535	0.331026	no
XLOC_000332	XLOC_000332	Tps1	2L:4388326-4400487	CS	CSm	OK	3.39238	6.1316	0.853963	1.21176	0.0454	0.331354	no
XLOC_002168	XLOC_002168	Gr28a	2L:7452519-7454212	CS	CSm	OK	1.16671	0.632109	-0.8842	-1.43097	0.04605	0.333905	no
XLOC_006024	XLOC_006024	CG42690,CG42691,CG43195	2R:15831685-15834436	CS	CSm	OK	120.204	93.3475	-0.364804	-1.60906	0.0467	0.336903	no
XLOC_005447	XLOC_005447	-	2R:9197373-9198401	CS	CSm	OK	1.12164	0.548432	-1.03223	-1.41358	0.04725	0.339414	no
XLOC_008492	XLOC_008492	LanA	3L:6196930-6211122	CS	CSm	OK	11.3335	13.2213	0.222271	1.07983	0.0477	0.341434	no
XLOC_013639	XLOC_013639	-	U:7630919-7631518	CS	CSm	OK	0.649434	1.70081	1.38896	2.00843	0.04935	0.348314	no
XLOC_012197	XLOC_012197	CG14362	3R:9671495-9681255	CS	CSm	OK	51.1266	40.9424	-0.320477	-1.15253	0.0496	0.349552	no
XLOC_013675	XLOC_013675	-	U:9237674-9238838	CS	CSm	OK	2.97509	4.57961	0.622291	1.79428	0.05	0.351766	no
XLOC_010638	XLOC_010638	Xrp1	3R:14740689-14752711	CS	CSm	OK	21.2739	25.4445	0.25827	1.0392	0.05025	0.352994	no
XLOC_012942	XLOC_012942	CG10550	3R:21132128-21134113	CS	CSm	OK	3.23585	2.20027	-0.55646	-1.01059	0.05055	0.354304	no
XLOC_009906	XLOC_009906	CR44935	3R:3565899-3566500	CS	CSm	OK	4.36009	2.51834	-0.791886	-1.83009	0.0509	0.355882	no
XLOC_015948	XLOC_015948	Sclp	X:11811838-11818695	CS	CSm	OK	2258.33	1926.99	-0.228905	-2.23113	0.05095	0.356118	no
XLOC_001274	XLOC_001274	CR43420	2L:17893811-17895286	CS	CSm	OK	11.8964	8.70184	-0.451128	-1.10775	0.05185	0.360066	no
XLOC_011449	XLOC_011449	Sox100B	3R:26890974-26909129	CS	CSm	OK	1.70983	2.48976	0.542157	1.19073	0.0519	0.360337	no
XLOC_011140	XLOC_011140	CR42745	3R:22060777-22078654	CS	CSm	OK	2.00358	1.27418	-0.653011	-1.13877	0.05195	0.360455	no
XLOC_002158	XLOC_002158	CG43800,Ndae1	2L:7223327-7249445	CS	CSm	OK	190.705	156.991	-0.280663	-1.10594	0.0522	0.361539	no
XLOC_003230	XLOC_003230	-	2R:1191122-1191989	CS	CSm	OK	0.652115	1.38112	1.08264	1.60175	0.0523	0.361963	no
XLOC_010724	XLOC_010724	-	3R:16344341-16346857	CS	CSm	OK	1.17005	0.659258	-0.827659	-1.04386	0.05335	0.366061	no
XLOC_013992	XLOC_013992	-	Uextra:20386761-20387347	CS	CSm	OK	8.6344	12.6465	0.550567	1.71247	0.0536	0.367315	no
XLOC_005409	XLOC_005409	-	2R:8648763-8649244	CS	CSm	OK	4.97691	2.54992	-0.964801	-2.25655	0.0542	0.370188	no
XLOC_002303	XLOC_002303	CR42844	2L:9304436-9305007	CS	CSm	OK	74.3684	59.1314	-0.330766	-1.76146	0.05425	0.370336	no
XLOC_014072	XLOC_014072	-	Uextra:7338051-7338701	CS	CSm	OK	0.240382	1.43871	2.58138	2.043	0.05425	0.370336	no
XLOC_005024	XLOC_005024	Hey	2R:3882942-3885783	CS	CSm	OK	0.888298	0.469153	-0.920984	-1.1289	0.0543	0.370562	no
XLOC_012224	XLOC_012224	CG9631,Sp212	3R:10047669-10052484	CS	CSm	OK	0.567241	1.0396	0.874002	1.12015	0.05435	0.370749	no
XLOC_001790	XLOC_001790	CR43753	2L:2271303-2279801	CS	CSm	OK	16.6333	12.7551	-0.383004	-1.20517	0.0546	0.371603	no
XLOC_007578	XLOC_007578	CG13067	3L:16264381-16265018	CS	CSm	OK	4.57486	7.29968	0.674106	1.83611	0.0548	0.372153	no
XLOC_000012	XLOC_000012	spen	2L:158953-203397	CS	CSm	OK	16.1131	18.6239	0.208922	1.05027	0.05485	0.372377	no
XLOC_015353	XLOC_015353	RpL22	X:656583-662890	CS	CSm	OK	163.334	190.25	0.220071	1.30177	0.05525	0.373892	no
XLOC_001837	XLOC_001837	CG3117	2L:2845925-2847212	CS	CSm	OK	1.19762	0.648998	-0.883889	-1.34773	0.0555	0.374809	no
XLOC_002352	XLOC_002352	-	2L:9973260-9983456	CS	CSm	OK	2.53784	3.68016	0.536167	1.10725	0.0561	0.376611	no
XLOC_009566	XLOC_009566	CR45035	3L:22129189-22240802	CS	CSm	OK	32.5772	18.9098	-0.784731	-1.17132	0.0561	0.376611	no
XLOC_009671	XLOC_009671	-	3LHet:1645809-1718716	CS	CSm	OK	11.9082	9.02714	-0.399608	-1.30069	0.05655	0.378237	no
XLOC_013913	XLOC_013913	-	Uextra:2948364-2948538	CS	CSm	OK	33.5879	64.4239	0.939653	12.3576	0.0569	0.379532	no
XLOC_013965	XLOC_013965	-	Uextra:10963509-10964263	CS	CSm	OK	42.4071	53.194	0.326959	1.13455	0.05705	0.379914	no
XLOC_005053	XLOC_005053	CR44448	2R:4196359-4197750	CS	CSm	OK	0.422945	1.34223	1.66609	1.73645	0.0571	0.379977	no
XLOC_000547	XLOC_000547	CG31909	2L:7255418-7277171	CS	CSm	OK	307.047	246.747	-0.315424	-1.11095	0.0576	0.382256	no
XLOC_001749	XLOC_001749	CR44073	2L:1836537-1858550	CS	CSm	OK	18.0747	12.0395	-0.586189	-2.16425	0.058	0.383939	no
XLOC_008529	XLOC_008529	Prat2	3L:6905098-6907976	CS	CSm	OK	2.57609	3.6011	0.483255	1.06913	0.05875	0.387183	no
XLOC_008217	XLOC_008217	CG5704	3L:2169552-2170971	CS	CSm	OK	0.834102	1.41982	0.767413	1.04313	0.059	0.388245	no
XLOC_010196	XLOC_010196	CR43477	3R:8051003-8054897	CS	CSm	OK	10.95	7.66697	-0.514208	-1.08028	0.06035	0.393025	no
XLOC_014526	XLOC_014526	CR43279	X:7388478-7389530	CS	CSm	OK	74.5145	61.3883	-0.279557	-1.16524	0.06035	0.393025	no
XLOC_003031	XLOC_003031	CR45707	2L:20539392-20539974	CS	CSm	OK	1.24764	0.450351	-1.47008	-1.63806	0.0605	0.393532	no
XLOC_013525	XLOC_013525	-	U:514512-515569	CS	CSm	OK	1.41524	0.736056	-0.943156	-1.39836	0.06055	0.393779	no
XLOC_005268	XLOC_005268	CG13218	2R:7120696-7121219	CS	CSm	OK	1.27155	2.55898	1.00898	1.76085	0.06085	0.395181	no
XLOC_009638	XLOC_009638	CG40160	3LHet:1560504-1575983	CS	CSm	OK	4.76602	3.28015	-0.539021	-1.11277	0.06115	0.396266	no
XLOC_008986	XLOC_008986	CG32121	3L:13409621-13416287	CS	CSm	OK	3.92847	3.01381	-0.382376	-1.06692	0.06175	0.398774	no
XLOC_002539	XLOC_002539	Ref2	2L:12587624-12646356	CS	CSm	OK	84.5309	71.0388	-0.250871	-1.38587	0.06205	0.400081	no
XLOC_008688	XLOC_008688	-	3L:9218148-9218705	CS	CSm	OK	0.606942	1.54229	1.34544	1.67684	0.06215	0.400607	no
XLOC_015029	XLOC_015029	Nup153	X:16487709-16504492	CS	CSm	OK	12.4543	14.9625	0.264703	1.03224	0.0625	0.402112	no
XLOC_016206	XLOC_016206	Pp2B-14D	X:16448659-16454049	CS	CSm	OK	5.0056	6.19774	0.308199	1.06227	0.06265	0.402919	no
XLOC_007187	XLOC_007187	CR44545	3L:10782433-10782976	CS	CSm	OK	1.72988	0.648121	-1.41634	-1.7935	0.0627	0.403082	no
XLOC_014044	XLOC_014044	-	Uextra:2553946-2554662	CS	CSm	OK	1.62669	0.792521	-1.03742	-1.55571	0.06275	0.403324	no
XLOC_007968	XLOC_007968	Act79B	3L:21978309-21980290	CS	CSm	OK	1.21299	0.733901	-0.724912	-1.00926	0.0628	0.403448	no
XLOC_002233	XLOC_002233	CG43057	2L:8242027-8244003	CS	CSm	OK	0.406484	1.56504	1.94493	1.03648	0.063	0.404416	no
XLOC_007206	XLOC_007206	CG32079	3L:11018577-11020461	CS	CSm	OK	7.52768	5.51748	-0.448196	-1.26985	0.063	0.404416	no
XLOC_007308	XLOC_007308	CG6910	3L:12176561-12180960	CS	CSm	OK	0.967766	1.54665	0.676416	1.06882	0.0634	0.406307	no
XLOC_005595	XLOC_005595	CG34188	2R:11288600-11359389	CS	CSm	OK	115.892	92.7617	-0.321175	-1.17002	0.0637	0.407433	no
XLOC_014399	XLOC_014399	CG15784	X:5323603-5326559	CS	CSm	OK	2.19576	2.97367	0.437523	1.13068	0.0643	0.409631	no
XLOC_001456	XLOC_001456	CG17472	2L:20634514-20635167	CS	CSm	OK	0.632791	1.53148	1.27513	1.65816	0.0645	0.410108	no
XLOC_000270	XLOC_000270	CR44308	2L:3537843-3538333	CS	CSm	OK	27.2149	19.5986	-0.473645	-2.02057	0.0648	0.411417	no
XLOC_004834	XLOC_004834	CR44101	2R:508622-510016	CS	CSm	OK	1.09828	0.621755	-0.820833	-1.05623	0.0649	0.411852	no
XLOC_008920	XLOC_008920	nst	3L:12520314-12523271	CS	CSm	OK	4.45938	5.79125	0.377032	0.980526	0.06525	0.413273	no
XLOC_010528	XLOC_010528	-	3R:13030815-13031379	CS	CSm	OK	7.97956	4.934	-0.693552	-1.95497	0.0655	0.414336	no
XLOC_003151	XLOC_003151	-	2L:21873180-21876492	CS	CSm	OK	1.36222	0.722127	-0.91563	-1.11775	0.066	0.416374	no
XLOC_011192	XLOC_011192	CG43935	3R:22890711-22895792	CS	CSm	OK	384.516	324.29	-0.24576	-1.07468	0.06675	0.419209	no
XLOC_009423	XLOC_009423	CG7298	3L:20195169-20196787	CS	CSm	OK	2.77085	1.85175	-0.581435	-1.23018	0.0668	0.419322	no
XLOC_012986	XLOC_012986	Mst57Da	3R:21657296-21657621	CS	CSm	OK	56.1689	76.2856	0.44164	2.66663	0.0669	0.419628	no
XLOC_012340	XLOC_012340	Mhcl	3R:11894244-11924483	CS	CSm	OK	11.8394	14.1513	0.257333	1.0261	0.0671	0.42048	no
XLOC_007833	XLOC_007833	CG32228	3L:20258697-20261900	CS	CSm	OK	17.4276	14.3328	-0.282053	-1.01572	0.0674	0.421634	no
XLOC_014794	XLOC_014794	Tomosyn	X:12525623-12547475	CS	CSm	OK	4.32861	5.51068	0.348326	1.02755	0.06815	0.424664	no
XLOC_000716	XLOC_000716	CG13117	2L:9711511-9746495	CS	CSm	OK	4.86736	6.94737	0.513326	1.04147	0.06835	0.425304	no
XLOC_010334	XLOC_010334	RpII140	3R:9951512-9955833	CS	CSm	OK	39.6214	45.665	0.204807	1.00017	0.06895	0.427536	no
XLOC_001798	XLOC_001798	CG3597	2L:2370151-2371524	CS	CSm	OK	0.888819	1.47697	0.732676	1.02761	0.06905	0.427791	no
XLOC_016384	XLOC_016384	Ulp1	X:19096135-19102220	CS	CSm	OK	43.4484	49.7168	0.194432	1.00685	0.0697	0.430557	no
XLOC_010872	XLOC_010872	Cyp6d4	3R:18524040-18526029	CS	CSm	OK	1.69148	2.44537	0.531766	1.14428	0.0698	0.43085	no
XLOC_009612	XLOC_009612	CR45174	3L:23683066-23684846	CS	CSm	OK	4.5417	3.13528	-0.534638	-1.01205	0.0699	0.431142	no
XLOC_010751	XLOC_010751	TotC	3R:16698709-16699302	CS	CSm	OK	0.330517	1.46025	2.14341	1.85392	0.0709	0.434326	no
XLOC_008416	XLOC_008416	lama	3L:5336718-5349023	CS	CSm	OK	2.98138	3.85627	0.371224	0.997348	0.071	0.434817	no
XLOC_010120	XLOC_010120	Ugt86Da	3R:6982819-6985466	CS	CSm	OK	3.17485	4.27257	0.428416	1.0277	0.0711	0.435185	no
XLOC_014015	XLOC_014015	-	Uextra:27588370-27588922	CS	CSm	OK	0.30446	1.29553	2.08921	1.73909	0.0712	0.435594	no
XLOC_001407	XLOC_001407	CG10680	2L:19964044-19966510	CS	CSm	OK	1.17664	0.510223	-1.20547	-1.35378	0.07125	0.435697	no
XLOC_011103	XLOC_011103	CR45653,CR45654	3R:21668874-21672372	CS	CSm	OK	76.895	60.7234	-0.340637	-1.71355	0.07165	0.437164	no
XLOC_008585	XLOC_008585	CG33276	3L:7632910-7633546	CS	CSm	OK	9.04246	13.7389	0.603482	2.11861	0.07285	0.441608	no
XLOC_003154	XLOC_003154	CG31600	2L:21914268-21915549	CS	CSm	OK	57.4652	47.4806	-0.27535	-1.21336	0.07325	0.443008	no
XLOC_002956	XLOC_002956	Top2	2L:19447364-19453490	CS	CSm	OK	118.842	135.694	0.19131	0.952411	0.0734	0.443588	no
XLOC_001614	XLOC_001614	CG6675	2L:22108963-22110449	CS	CSm	OK	65.9759	56.4382	-0.225267	-1.04121	0.07405	0.445667	no
XLOC_006922	XLOC_006922	Sfp65A	3L:6322423-6345490	CS	CSm	OK	0.306014	1.68561	2.4616	1.27124	0.07415	0.445941	no
XLOC_000281	XLOC_000281	Sfp24C1	2L:3700673-3701092	CS	CSm	OK	1.11471	3.01807	1.43696	2.38012	0.0743	0.446556	no
XLOC_000870	XLOC_000870	CG43167	2L:11657409-11657992	CS	CSm	OK	67.5663	54.9719	-0.29761	-1.59444	0.0745	0.447348	no
XLOC_015967	XLOC_015967	CG32652	X:12305043-12306347	CS	CSm	OK	841.84	736.94	-0.191998	-1.09184	0.0748	0.448246	no
XLOC_007589	XLOC_007589	Nplp3	3L:16310521-16311790	CS	CSm	OK	0.589786	1.47816	1.32554	1.13861	0.07515	0.44903	no
XLOC_013980	XLOC_013980	-	Uextra:15506214-15506921	CS	CSm	OK	3.60059	5.49919	0.610985	1.53912	0.0759	0.452069	no
XLOC_007630	XLOC_007630	Nrt	3L:16759171-16772836	CS	CSm	OK	10.9856	13.6686	0.315245	1.02541	0.0762	0.453196	no
XLOC_013941	XLOC_013941	-	Uextra:6955737-6956224	CS	CSm	OK	6.42787	3.99145	-0.687427	-1.69453	0.07625	0.453329	no
XLOC_009197	XLOC_009197	PGRP-SB1	3L:16720398-16721089	CS	CSm	OK	2.13628	1.11919	-0.932649	-1.55345	0.07665	0.454676	no
XLOC_009228	XLOC_009228	Mip,brv2	3L:17335149-17344120	CS	CSm	OK	11.0166	8.9376	-0.301719	-1.0832	0.077	0.455721	no
XLOC_011564	XLOC_011564	cno	3R:998126-1043293	CS	CSm	OK	13.5482	15.7468	0.216956	1.01481	0.0773	0.456837	no
XLOC_000728	XLOC_000728	Srp54	2L:9912910-9915044	CS	CSm	OK	24.9867	29.4129	0.235288	1.08146	0.07755	0.457695	no
XLOC_000186	XLOC_000186	Elba2	2L:2577016-2579179	CS	CSm	OK	3.92083	5.28806	0.431579	0.965307	0.07845	0.460808	no
XLOC_011757	XLOC_011757	CG43254	3R:3564686-3565285	CS	CSm	OK	1.8031	0.799112	-1.17401	-0.869432	0.07855	0.461188	no
XLOC_013668	XLOC_013668	Su(Ste):CR42435	U:8841762-8842370	CS	CSm	OK	1.75666	3.12062	0.828997	1.68297	0.07895	0.462584	no
XLOC_000481	XLOC_000481	CG34380	2L:6179132-6211114	CS	CSm	OK	0.578913	0.821155	0.504308	0.99311	0.07905	0.46288	no
XLOC_011427	XLOC_011427	-	3R:26456157-26457357	CS	CSm	OK	1.15108	0.642442	-0.841345	-1.31567	0.0798	0.465566	no
XLOC_009680	XLOC_009680	CR45181	3LHet:2242475-2243280	CS	CSm	OK	0.87915	0.3101	-1.50338	-0.798332	0.08025	0.467318	no
XLOC_008941	XLOC_008941	CG10752	3L:12945785-12947758	CS	CSm	OK	34.5163	29.1969	-0.241463	-1.06054	0.0805	0.467901	no
XLOC_006236	XLOC_006236	CG4294	2R:18484749-18493172	CS	CSm	OK	8.99012	10.6386	0.242897	0.939724	0.08085	0.468605	no
XLOC_002044	XLOC_002044	CG9021	2L:5903177-5904689	CS	CSm	OK	0.446433	0.828474	0.892012	0.963676	0.08115	0.469638	no
XLOC_013907	XLOC_013907	-	Uextra:2267776-2268781	CS	CSm	OK	1.54525	2.48746	0.686829	1.38654	0.0812	0.46972	no
XLOC_013823	XLOC_013823	-	U:7542749-7545114	CS	CSm	OK	11.2184	13.7846	0.297193	1.2481	0.0814	0.470545	no
XLOC_000432	XLOC_000432	CG7236	2L:5706373-5713791	CS	CSm	OK	1.6266	1.07217	-0.601317	-0.956734	0.08345	0.476885	no
XLOC_009170	XLOC_009170	CG45057	3L:16347845-16354990	CS	CSm	OK	1.57984	2.44894	0.632378	0.856478	0.0837	0.477856	no
XLOC_008566	XLOC_008566	pst	3L:7350374-7353363	CS	CSm	OK	6.24075	7.81168	0.323913	1.00767	0.0839	0.478414	no
XLOC_012984	XLOC_012984	Sfp96F	3R:21655782-21655950	CS	CSm	OK	30.9681	59.9457	0.952873	10.7165	0.0842	0.479332	no
XLOC_016142	XLOC_016142	CG15599	X:15578979-15583108	CS	CSm	OK	104.921	119.534	0.18812	0.964728	0.0843	0.47961	no
XLOC_001110	XLOC_001110	CR43682	2L:15277796-15279497	CS	CSm	OK	1.22296	0.554193	-1.14191	-1.35536	0.08435	0.479811	no
XLOC_007988	XLOC_007988	CR45431	3L:22491409-22491939	CS	CSm	OK	3.0067	4.88965	0.70155	1.70997	0.0847	0.480967	no
XLOC_014053	XLOC_014053	-	Uextra:3817626-3818396	CS	CSm	OK	1.91899	1.05324	-0.86551	-1.48151	0.08495	0.481844	no
XLOC_009270	XLOC_009270	CG16775	3L:17879047-17880171	CS	CSm	OK	2.51909	1.59174	-0.662294	-0.899964	0.08545	0.483467	no
XLOC_012781	XLOC_012781	CG13829	3R:18986198-18987060	CS	CSm	OK	82.8719	70.0274	-0.242964	-1.40253	0.086	0.484696	no
XLOC_002754	XLOC_002754	crp	2L:16263555-16287730	CS	CSm	OK	19.4394	22.5983	0.217228	0.956254	0.0864	0.485947	no
XLOC_004232	XLOC_004232	CR42736	2R:14263304-14265711	CS	CSm	OK	4.39671	2.80615	-0.647832	-0.910285	0.0868	0.48736	no
XLOC_000307	XLOC_000307	CG15423	2L:4006040-4006606	CS	CSm	OK	5.47612	3.55434	-0.623574	-1.47607	0.08685	0.487558	no
XLOC_007027	XLOC_007027	-	3L:8310771-8311590	CS	CSm	OK	2.75195	1.69063	-0.702896	-1.40417	0.08715	0.488447	no
XLOC_001904	XLOC_001904	CG16712	2L:3696217-3696658	CS	CSm	OK	9.78401	15.0089	0.617322	1.05315	0.0874	0.48897	no
XLOC_004380	XLOC_004380	18w	2R:15999015-16004437	CS	CSm	OK	2.62487	3.27795	0.320546	1.00065	0.08745	0.489124	no
XLOC_011901	XLOC_011901	alphaTub85E	3R:5556942-5558972	CS	CSm	OK	24.5159	29.2486	0.254648	1.12063	0.0875	0.489237	no
XLOC_006517	XLOC_006517	-	2RHet:1041327-1042292	CS	CSm	OK	1.97396	1.18879	-0.731598	-1.28921	0.08785	0.490316	no
XLOC_013197	XLOC_013197	Obp99c	3R:25508224-25515033	CS	CSm	OK	4.87415	7.16552	0.555922	0.901761	0.08805	0.490958	no
XLOC_007057	XLOC_007057	h	3L:8668858-8672353	CS	CSm	OK	3.02498	4.00491	0.404843	0.985178	0.0881	0.490958	no
XLOC_003680	XLOC_003680	CG42493	2R:7644321-7701929	CS	CSm	OK	96.8733	80.1945	-0.272596	-1.56798	0.0884	0.491794	no
XLOC_007432	XLOC_007432	CG8100	3L:14076714-14079064	CS	CSm	OK	2.96953	2.16685	-0.454631	-1.00416	0.0884	0.491794	no
XLOC_013415	XLOC_013415	yellow-h	4:248547-251054	CS	CSm	OK	7.31051	5.33515	-0.454442	-1.05277	0.08845	0.491947	no
XLOC_004044	XLOC_004044	-	2R:12430981-12431132	CS	CSm	OK	19.7938	8.66048	-1.19253	-8.44069	0.08895	0.49343	no
XLOC_008070	XLOC_008070	-	3L:63029-64144	CS	CSm	OK	1.85662	1.16449	-0.672986	-1.22888	0.0891	0.493844	no
XLOC_004584	XLOC_004584	CG11362	2R:18449811-18481581	CS	CSm	OK	143.723	123.573	-0.217924	-1.33419	0.08955	0.495207	no
XLOC_014440	XLOC_014440	-	X:5890208-5891355	CS	CSm	OK	1.36695	0.815661	-0.744922	-1.19425	0.0896	0.495275	no
XLOC_014715	XLOC_014715	CG11106	X:11096280-11096839	CS	CSm	OK	388.087	338.908	-0.195485	-0.976085	0.0898	0.495837	no
XLOC_010419	XLOC_010419	CG34274	3R:11557467-11558416	CS	CSm	OK	44.7969	37.1702	-0.269251	-1.22031	0.0902	0.496832	no
XLOC_015678	XLOC_015678	ogre	X:6867652-6885351	CS	CSm	OK	12.2384	15.0431	0.297681	1.08113	0.09035	0.497532	no
XLOC_002271	XLOC_002271	raw	2L:8709879-8740660	CS	CSm	OK	5.02721	6.17623	0.29697	0.947998	0.09065	0.498263	no
XLOC_013095	XLOC_013095	CG5612	3R:23433559-23461977	CS	CSm	OK	4.89684	2.04457	-1.26006	-1.2345	0.09065	0.498263	no
XLOC_013381	XLOC_013381	CG42617	3RHet:2203545-2308237	CS	CSm	OK	12.9066	10.1076	-0.352669	-1.24797	0.0913	0.499949	no
XLOC_007421	XLOC_007421	Nxf3,ssp2	3L:13957891-13966190	CS	CSm	OK	29.8708	35.2426	0.238585	0.951245	0.09175	0.501032	no
XLOC_001287	XLOC_001287	CG15152	2L:18114546-18115220	CS	CSm	OK	2.68064	1.51761	-0.82077	-0.967858	0.09195	0.50179	no
XLOC_015768	XLOC_015768	Caf1-180	X:8496169-8500337	CS	CSm	OK	2.47921	3.1346	0.338402	0.90556	0.0921	0.502148	no
XLOC_002340	XLOC_002340	Etl1	2L:9908829-9912608	CS	CSm	OK	24.3797	28.2283	0.211461	1.02963	0.09255	0.503596	no
XLOC_013392	XLOC_013392	-	3RHet:1119643-1597394	CS	CSm	OK	2.90223	1.98558	-0.5476	-0.942854	0.0927	0.503952	no
XLOC_009461	XLOC_009461	CR43945	3L:20722373-20722756	CS	CSm	OK	6.07378	3.42712	-0.825598	-2.32609	0.0929	0.504538	no
XLOC_011010	XLOC_011010	CG13631	3R:20595072-20596655	CS	CSm	OK	1.72961	2.46486	0.511057	1.09938	0.093	0.504871	no
XLOC_008984	XLOC_008984	sens	3L:13389327-13394225	CS	CSm	OK	4.46265	3.19323	-0.482884	-0.92841	0.09335	0.505766	no
XLOC_008111	XLOC_008111	ebd1	3L:682884-685549	CS	CSm	OK	4.71349	5.93553	0.332583	0.941649	0.0935	0.506286	no
XLOC_005421	XLOC_005421	CG30487	2R:8824395-8834533	CS	CSm	OK	142.246	120.586	-0.238326	-1.26188	0.0936	0.506451	no
XLOC_016106	XLOC_016106	CG32588	X:15099839-15100669	CS	CSm	OK	97.954	82.4178	-0.249148	-1.60411	0.0937	0.506699	no
XLOC_009559	XLOC_009559	CG43392	3L:22022552-22022870	CS	CSm	OK	6.51729	11.147	0.774315	2.55938	0.0943	0.508266	no
XLOC_009530	XLOC_009530	CR43939	3L:21569132-21570319	CS	CSm	OK	90.96	77.3513	-0.233807	-0.994037	0.09435	0.50841	no
XLOC_002378	XLOC_002378	Hand	2L:10292678-10295385	CS	CSm	OK	4.83028	3.25911	-0.56763	-0.968164	0.0944	0.508554	no
XLOC_007201	XLOC_007201	CR45248	3L:10952330-10953105	CS	CSm	OK	7.91813	5.73883	-0.464402	-1.24062	0.09475	0.509644	no
XLOC_004961	XLOC_004961	Dscam1	2R:3205428-3269404	CS	CSm	OK	1.37398	1.6914	0.299853	0.624164	0.09495	0.510259	no
XLOC_015218	XLOC_015218	Hers	X:19760178-19802141	CS	CSm	OK	1.63378	2.04482	0.32376	0.883539	0.09505	0.510545	no
XLOC_013107	XLOC_013107	-	3R:23735809-23737603	CS	CSm	OK	1.91152	1.28678	-0.570952	-0.974596	0.09595	0.51336	no
XLOC_001709	XLOC_001709	CG5080	2L:1160289-1163886	CS	CSm	OK	2.42074	3.25222	0.425977	0.895531	0.09645	0.514732	no
XLOC_003692	XLOC_003692	CR44305	2R:7805379-7806601	CS	CSm	OK	2.66121	1.77059	-0.587849	-1.36192	0.09655	0.515056	no
XLOC_010914	XLOC_010914	CG10157	3R:19504616-19505577	CS	CSm	OK	3.07523	1.93869	-0.665611	-1.3195	0.09755	0.51803	no
XLOC_008097	XLOC_008097	trh	3L:366523-393299	CS	CSm	OK	5.95525	4.46117	-0.416741	-0.893148	0.0984	0.520519	no
XLOC_013787	XLOC_013787	-	U:5670347-5671007	CS	CSm	OK	1.46714	0.692111	-1.08393	-1.50933	0.09905	0.522566	no
XLOC_011731	XLOC_011731	CG43290	3R:3174010-3175395	CS	CSm	OK	126.161	107.005	-0.237581	-0.937434	0.09945	0.524001	no
XLOC_007653	XLOC_007653	CG7724	3L:17048712-17051633	CS	CSm	OK	1.03203	1.56882	0.60419	1.06991	0.0996	0.52437	no
